# Supplementary material for: Transcriptional responses in jejunum of two layer chicken strains following variations in dietary calcium and phosphorus levels
Source: BMC Genomics. 2021 Jun 29;22:485. doi: 10.1186/s12864-021-07814-9 (PMC8243909; doi:10.1186/s12864-021-07814-9)
Supplement: Supplementary file 1 — Differentially expressed genes in the jejunum mucosa in LSL and LB laying hens following the variations of dietary calcium and phosphorus levels. Associated statistics refer to strain or dietary effects (base mean – average of the normalized counts over all samples included in the respective analysis, p-value, Benjamini-Hochberg adjusted p-value, fold change). [file 12864_2021_7814_MOESM1_ESM.xlsx]

## Sheet: DEG strains
Sheet 1. Genes identified as consistently differentially expressed between LSL and LB strains covering all four dietary comparisons. Fold changes are log2 transformed (LSL > LB).
Ensembl_ID	Base mean across LSL and LB	Fold Change Con diets	adj.P Con diets	Fold Change LCaP diets	adj.P LCaP diets	Fold Change LCa diets	adj.P LCa diets	Fold Change LP diets	adj.P LP diets	Gene symbol
ENSGALG00000000109	1051.5	-0.58	0.000759578	-0.47	0.0115303	-0.41	0.0156434	-0.47	0.0019513	AFMID
ENSGALG00000000141	2994.2	-1.65	9.99e-06	-1.75	5.72e-06	-1.45	0.000117096	-1.24	0.000312503	BLB1
ENSGALG00000000195	430.3	-0.44	0.020087	-0.5	0.0145015	-0.47	0.0112662	-0.52	0.00172992	SLC23A2
ENSGALG00000000251	88.7	1.11	0.0010801	1.02	0.0048078	1.39	3.42e-05	1.82	3.5e-09	CD79B
ENSGALG00000000424	145.4	0.58	0.0107084	0.54	0.0283583	0.67	0.00290569	0.95	3.02e-06	CMTM3
ENSGALG00000000433	5.6	2	8.74e-05	1.15	0.0158329	1.22	0.00977864	2.05	3.88e-06	TUBA1C
ENSGALG00000000507	8.7	-1.37	0.000231481	-1.15	0.00460675	-1.5	0.000184016	-0.86	0.00668285	CPNE7
ENSGALG00000000585	17.1	2	0.00773027	1.81	0.0238042	2.53	0.000730803	4.49	1.51e-09	MYL4
ENSGALG00000000589	122.4	0.57	0.00249635	0.54	0.0077995	0.59	0.00147995	0.98	7.67e-09	MOG
ENSGALG00000000607	42.8	-1.43	1e-08	-1.49	1.3e-08	-1.34	1.21e-07	-1.58	3.83e-11	GPR37L1
ENSGALG00000000712	315	0.39	0.00113045	0.28	0.0369346	0.4	0.000979346	0.46	1.93e-05	RAB29
ENSGALG00000000734	402.8	-0.46	0.00289721	-0.48	0.00304333	-0.48	0.00148721	-0.59	1.76e-05	RPA2
ENSGALG00000000737	1820.1	-0.52	0.00138322	-0.64	0.000136985	-0.56	0.000505396	-0.56	0.000137899	SMPDL3B
ENSGALG00000000784	305.7	-0.66	1.18e-05	-0.5	0.00246351	-0.54	0.000484716	-0.52	0.000210135	PIP5K1C
ENSGALG00000000871	385.3	-2.28	0.00625922	-3.69	1.11e-05	-2.98	0.000258218	-2.29	0.00179656	ART1
ENSGALG00000000949	102.8	-0.94	5.67e-05	-0.94	0.00011864	-0.95	4.43e-05	-0.59	0.00503422	HBEGF
ENSGALG00000000975	112.5	0.43	0.000289725	0.43	0.00052749	0.45	0.000110537	0.41	0.000100841	C1orf174
ENSGALG00000001017	59.1	-0.39	0.0146618	-0.59	0.000505809	-0.48	0.00338643	-0.37	0.00789399	WRAP73
ENSGALG00000001223	462.2	-0.46	1.27e-05	-0.26	0.0275252	-0.46	1.21e-05	-0.3	0.00177871	PEX10
ENSGALG00000001314	65.6	1.32	0.00950236	1.25	0.0214724	1.52	0.0024015	2.87	6.86e-10	PTGS1
ENSGALG00000001316	1103.7	-0.52	0.000153714	-0.57	6.43e-05	-0.45	0.00102443	-0.6	1.95e-06	CPNE2
ENSGALG00000001333	282.9	0.29	0.00855173	0.25	0.0355338	0.33	0.00234368	0.29	0.00251602	MRRF
ENSGALG00000001383	275.4	-0.5	0.0131159	-0.48	0.0262717	-0.63	0.00142138	-0.65	0.000280305	HTR4
ENSGALG00000001425	169.6	-0.68	0.00019791	-0.79	3.11e-05	-0.62	0.000736588	-0.64	0.000110682	SNX19
ENSGALG00000001431	12.1	-1.08	0.00772363	-1.02	0.0176226	-1.14	0.00458615	-1.49	4.41e-05	GUCA1A
ENSGALG00000001462	8.9	1.17	0.00218742	1.77	9.88e-06	1.15	0.00273502	1.92	9.77e-08	ADORA3
ENSGALG00000001483	41.4	1.08	0.0152253	1.17	0.015163	1.29	0.00353019	1.94	1.43e-06	ENSGALG00000001483
ENSGALG00000001486	512.3	0.42	0.00312725	0.5	0.000837247	0.49	0.000453516	0.69	7.7e-08	ZAP70
ENSGALG00000001502	395.4	0.29	0.00513302	0.34	0.00201298	0.39	0.000149251	0.33	0.000375652	UTP11
ENSGALG00000001534	8	2.46	0.000440675	1.9	0.0048078	2.18	0.00089789	1.8	0.00171962	TMEM88B
ENSGALG00000001538	700	0.32	0.00120471	0.31	0.00312188	0.39	4.32e-05	0.34	9.73e-05	ST7L
ENSGALG00000001555	383.5	-0.27	0.000690246	-0.25	0.00334716	-0.35	6.89e-06	-0.23	0.00103187	AURKAIP1
ENSGALG00000001569	94	0.73	0.0253222	1.1	0.00119348	1.01	0.00171905	1.15	6.79e-05	RHOC
ENSGALG00000001605	73.3	0.57	0.00348612	0.68	0.000756175	0.62	0.00127562	0.89	2.88e-07	PPM1J
ENSGALG00000001607	420.5	0.43	9.87e-05	0.57	2.4e-07	0.46	3.1e-05	0.36	0.00032652	CYBC1
ENSGALG00000001611	3.3	-1.9	0.00171237	-1.69	0.0170147	-3.03	9.16e-05	-2.42	7.44e-05	B3GAT1
ENSGALG00000001615	1123.7	-0.57	7.84e-05	-0.53	0.000452876	-0.46	0.00142081	-0.54	4.34e-05	MAN2C1
ENSGALG00000001617	10.4	1.34	0.000301619	0.82	0.0298897	0.86	0.0150355	1.29	7.28e-05	CAMKK1
ENSGALG00000001640	12.7	1.29	0.0146248	1.17	0.0334216	1.5	0.00467272	2.64	6.91e-08	RNF122
ENSGALG00000001717	1705.3	0.47	0.00135556	0.58	0.000102531	0.54	0.000154381	0.72	6.39e-08	SLC16A1
ENSGALG00000001723	66.5	-1.37	4.08e-07	-1.08	0.000223094	-1.07	0.000118397	-1.58	6.65e-10	FMO5
ENSGALG00000001765	104	-0.8	1.77e-14	-0.69	1.05e-09	-0.74	4.96e-12	-0.69	4.38e-11	CAAP1
ENSGALG00000001788	356.1	0.4	0.000922761	0.36	0.00501806	0.5	2.7e-05	0.6	4.23e-08	ADPGK
ENSGALG00000001798	348.8	0.47	0.000286788	0.36	0.012104	0.48	0.00016797	0.29	0.00979254	BBS4
ENSGALG00000001805	20.4	1.49	0.00651469	1.21	0.0384557	1.56	0.00399641	2.7	7.04e-08	MXRA7
ENSGALG00000001837	298.9	0.33	0.00718069	0.35	0.00898893	0.32	0.00904838	0.53	1.63e-06	ORAI2
ENSGALG00000001942	22.7	-0.72	0.0214028	-0.8	0.0195458	-0.82	0.00920357	-0.95	0.000628642	SPDL1
ENSGALG00000002044	198	-0.37	8.97e-05	-0.39	0.000104303	-0.37	0.000109798	-0.34	0.000118759	EEF2KMT
ENSGALG00000002081	6.2	1.7	0.000665905	1.67	0.00147513	1.1	0.0236595	2.44	1.84e-07	MMP28
ENSGALG00000002112	75.7	1.13	0.00257808	1	0.0143091	1.5	5.12e-05	1.98	7.4e-09	CSF3R
ENSGALG00000002165	57.3	0.44	0.0225884	0.5	0.0192033	0.65	0.000959837	0.74	3.51e-05	UNC13B
ENSGALG00000002294	7.7	1.2	0.00828641	0.98	0.0304167	1.65	0.000191907	1.85	8.09e-06	SEMA6A
ENSGALG00000002329	315.2	0.39	0.0238306	0.48	0.0101519	0.5	0.00357408	0.51	0.000803726	CCL1
ENSGALG00000002347	74.8	1.13	0.000233666	1.26	7.74e-05	1.1	0.000340626	1.03	0.000207402	DIPK2A
ENSGALG00000002358	928.1	1.63	1.41e-14	1.25	3.15e-08	1.85	8.02e-19	1.82	2.47e-18	CDO1
ENSGALG00000002407	29.5	1.62	2.11e-06	2.23	1.61e-09	1.28	0.000258218	1.53	1.78e-06	HYDIN
ENSGALG00000002414	218.5	-0.51	0.00175536	-0.5	0.00369555	-0.49	0.00250881	-0.6	4.72e-05	TSPAN14
ENSGALG00000002421	1043.2	-0.89	2.95e-08	-0.61	0.000612037	-0.68	4.85e-05	-0.72	2.75e-06	SELENOU
ENSGALG00000002431	310.5	0.99	0.0100289	1.08	0.00896481	1.22	0.00126365	1.51	1.23e-05	CFHR4
ENSGALG00000002437	9.2	1.1	0.0165446	1.59	0.000703955	1.54	0.000731608	1.4	0.000387196	DIPK1B
ENSGALG00000002500	1420.5	-0.89	1.27e-05	-0.92	1.35e-05	-0.69	0.000793275	-0.62	0.000945159	GMPPB
ENSGALG00000002598	131.1	0.46	0.00840981	0.41	0.0290844	0.42	0.0142262	0.57	0.000243207	TPST1
ENSGALG00000002618	48	-3.15	2.02e-52	-2.9	1.41e-42	-2.99	7.35e-46	-2.79	5.64e-43	KCTD7
ENSGALG00000002667	63.3	1.11	0.00573559	1.45	0.000533344	1.32	0.000938581	2.09	8.78e-09	OLFML2B
ENSGALG00000002762	119.3	-0.61	0.00035947	-0.81	4.3e-06	-0.63	0.000258218	-0.58	0.00020192	UHRF1BP1
ENSGALG00000002797	3026	-0.65	1.1e-06	-0.62	1.39e-05	-0.47	0.000750526	-0.5	7.15e-05	PGD
ENSGALG00000002820	146.2	0.29	0.00909576	0.28	0.0198115	0.3	0.0079065	0.43	1.94e-05	DFFA
ENSGALG00000002886	5	2.32	0.000452794	2.25	0.000675132	3.66	1.39e-05	3.7	1.78e-07	NKX2-5
ENSGALG00000002952	138.6	-0.58	0.00548788	-0.58	0.00999264	-0.63	0.00220944	-1.18	5.51e-10	NRG4
ENSGALG00000002957	3.7	-2.35	0.000398679	-1.95	0.00900954	-2.51	0.000627564	-2.35	6.81e-05	SLC12A3
ENSGALG00000002982	55.4	0.61	0.0146248	0.56	0.0383309	0.68	0.00591321	1.28	1.37e-08	SLC2A6
ENSGALG00000003065	99.7	0.47	0.0106361	0.45	0.0238084	0.59	0.00141882	0.75	5.59e-06	NECAB3
ENSGALG00000003072	458.3	-0.44	9.33e-05	-0.32	0.0101345	-0.43	0.000150653	-0.44	2.49e-05	RPA1
ENSGALG00000003074	25.7	1.41	0.000105847	0.9	0.0199799	1.2	0.000875327	2.03	1.69e-09	HOMER3
ENSGALG00000003079	1188	-0.25	0.000600212	-0.25	0.000927555	-0.18	0.0106949	-0.22	0.000590759	MFF
ENSGALG00000003118	80.2	0.64	0.013784	0.6	0.0295702	0.98	0.000110008	1.06	4.31e-06	ADGRA2
ENSGALG00000003323	948	-1.27	0.000982031	-1.02	0.0151666	-1.5	8.14e-05	-1.28	0.000224326	NECAB2
ENSGALG00000003340	154.3	0.53	0.00469046	0.77	4.1e-05	0.85	2.24e-06	0.6	0.000271698	GBGT1
ENSGALG00000003445	9702.7	-0.6	2.51e-05	-0.44	0.0042502	-0.47	0.000991989	-0.49	0.000153325	MGST3
ENSGALG00000003466	2237.9	-0.94	2.07e-10	-0.84	6.77e-08	-0.88	3.31e-09	-1.09	5.29e-14	AKR1E2
ENSGALG00000003474	871.9	-0.37	0.00219984	-0.29	0.0304167	-0.31	0.0109985	-0.27	0.00957082	MED20
ENSGALG00000003495	4915.7	-0.97	2.6e-09	-0.89	1.66e-07	-0.96	3.61e-09	-0.94	2.04e-09	ALDH9A1
ENSGALG00000003529	15.2	1.25	0.000286788	1.3	0.000250977	1.65	2.46e-06	1.97	6.85e-10	SYNC
ENSGALG00000003533	542.2	-0.72	8.37e-12	-0.49	2.33e-05	-0.57	1.12e-07	-0.54	1.78e-07	ZNF511
ENSGALG00000003570	680.3	0.6	0.00867192	0.66	0.00671789	0.79	0.000435551	1.15	3e-08	ATIC
ENSGALG00000003614	74	0.95	2.47e-08	0.61	0.00107982	0.83	1.47e-06	0.97	1.37e-09	AZIN2
ENSGALG00000003675	85.5	0.58	0.00255814	0.49	0.0175868	0.66	0.000551242	0.85	7.28e-07	PRKAR1B
ENSGALG00000003732	1344.9	-0.35	0.000535878	-0.46	4.17e-06	-0.36	0.000250376	-0.46	3.7e-07	UCK1
ENSGALG00000003771	191.4	0.4	0.000356553	0.39	0.000986398	0.32	0.00445931	0.53	1.78e-07	SIN3B
ENSGALG00000003793	366.4	-0.55	9.14e-07	-0.53	7.66e-06	-0.52	4.48e-06	-0.41	0.000108419	GTF2A2
ENSGALG00000003802	64.7	-0.6	0.00603354	-0.53	0.0224776	-0.88	3.1e-05	-0.52	0.00586482	OTUD7A
ENSGALG00000003819	613.2	-0.35	0.00351526	-0.33	0.0119691	-0.27	0.0240984	-0.38	0.000356193	ADAP1
ENSGALG00000003842	80.8	-0.74	0.000187484	-0.55	0.0101345	-0.56	0.00519772	-0.53	0.00251786	GHRH
ENSGALG00000003935	776.5	-0.81	7.97e-06	-0.63	0.00123411	-0.89	5.87e-07	-0.98	7.51e-09	PBLD
ENSGALG00000004009	152.4	-0.87	0.00241353	-0.9	0.00321799	-0.67	0.018337	-0.8	0.00167586	DHRS13
ENSGALG00000004038	109.4	0.68	2.41e-06	0.63	4.13e-05	0.63	1.34e-05	0.33	0.00983775	ADAL
ENSGALG00000004190	2353.2	-0.61	3.51e-05	-0.48	0.00281121	-0.35	0.019718	-0.5	0.000219012	RNF34
ENSGALG00000004231	189.6	-0.72	0.000478352	-0.94	6.74e-06	-1.02	3.29e-07	-1.09	8.78e-09	IFNLR1
ENSGALG00000004243	3070.2	1.11	0.00585193	1.31	0.00204777	0.92	0.0208766	0.99	0.00518928	IFITM1
ENSGALG00000004245	625.6	1	1e-08	0.77	4.17e-05	0.81	5.76e-06	0.87	1.78e-07	NUDT1
ENSGALG00000004255	65.7	0.6	0.000426422	0.53	0.00347959	0.57	0.000922863	0.41	0.00569405	SNX8
ENSGALG00000004259	1586.6	-0.41	0.000224085	-0.49	2.15e-05	-0.53	8e-07	-0.59	8.81e-09	BLMH
ENSGALG00000004262	13	-2.19	1.01e-09	-2.6	5.85e-13	-2.58	9.04e-13	-2.24	1.42e-11	TMIGD1
ENSGALG00000004266	318.2	0.36	0.0198531	0.54	0.000877882	0.62	3.95e-05	0.56	5.52e-05	TNFAIP8L1
ENSGALG00000004276	125.9	-1	5.05e-07	-0.62	0.00583509	-0.56	0.00669378	-0.82	1.31e-05	CHST12
ENSGALG00000004310	148.8	0.54	0.0063164	0.49	0.0231229	0.61	0.00218519	0.67	0.000172062	TTYH3
ENSGALG00000004319	85.9	-1.01	8.11e-08	-0.83	3.72e-05	-0.83	2.72e-05	-0.88	9.52e-07	NUDT13
ENSGALG00000004345	110.6	-1.09	1.84e-15	-0.95	8.79e-11	-1.22	4.07e-18	-1.36	1.7e-23	OIT3
ENSGALG00000004352	1296.3	-0.51	9.91e-07	-0.47	2.05e-05	-0.39	0.000245737	-0.41	2.77e-05	PSMD9
ENSGALG00000004357	429.3	1.12	0.00669164	0.95	0.0334216	1.23	0.00261609	2.28	1.16e-09	ANXA6
ENSGALG00000004373	66.2	1.44	0.000279829	1.31	0.00204326	1.58	7.45e-05	2.76	1.28e-13	KCNJ16
ENSGALG00000004437	249.2	-0.55	0.0110401	-0.83	0.000227134	-0.72	0.000723398	-0.61	0.00159772	LHFPL2
ENSGALG00000004503	3734.1	-0.95	1.07e-08	-1.09	1.43e-10	-0.97	4.01e-09	-1.1	6.27e-12	CENPV
ENSGALG00000004519	104	1.06	0.00317218	0.81	0.0372733	1.09	0.00209489	1.7	1.52e-07	TRPV2
ENSGALG00000004521	1583.8	1.32	0.00388456	1.39	0.00405883	1.84	3.54e-05	2.69	8.13e-11	GPX3
ENSGALG00000004533	312	-0.28	0.0157248	-0.31	0.0132429	-0.33	0.00364727	-0.29	0.00349783	KIAA2013
ENSGALG00000004581	166.7	0.67	7.53e-05	0.59	0.00122728	0.83	7.71e-07	1.01	1.3e-10	NDST1
ENSGALG00000004614	45.5	0.86	0.00432169	1.03	0.000903288	1.31	7.18e-06	1.56	7.74e-09	NPL
ENSGALG00000004618	2284.2	-0.44	0.00253435	-0.38	0.0181505	-0.49	0.000779887	-0.45	0.000529155	TAX1BP3
ENSGALG00000004631	18.6	1.28	9.8e-05	1	0.00411195	1.07	0.00123934	1.55	9.73e-08	DRAXIN
ENSGALG00000004637	714.4	-0.54	5.17e-08	-0.59	4.26e-09	-0.64	3.17e-11	-0.73	1.19e-14	SHPK
ENSGALG00000004653	5.5	1.12	0.0258213	1.3	0.0167984	1.39	0.00970191	2.67	1.03e-07	ENSGALG00000004653
ENSGALG00000004676	116	0.32	0.0203871	0.35	0.0196256	0.47	0.000664036	0.55	8.37e-06	ENSGALG00000004676
ENSGALG00000004700	43.7	0.53	0.00426767	0.74	0.00016641	0.76	5.12e-05	1.09	1.78e-10	NCF2
ENSGALG00000004729	63.9	-3.51	4.84e-11	-2.71	9.96e-07	-2.76	1.83e-07	-3.12	7.46e-10	SLC7A10
ENSGALG00000004771	346.1	0.85	0.00886722	1.04	0.00241953	1.12	0.000434984	1.67	1.19e-08	C1QB
ENSGALG00000004777	806.2	1.02	5.22e-06	1.83	2.75e-17	1.29	3.15e-09	1.28	1.35e-09	AIFM2
ENSGALG00000004793	143.5	0.65	0.00771418	0.63	0.0165554	0.67	0.00566181	1.14	1.73e-07	ENSGALG00000004793
ENSGALG00000004794	8.7	0.84	0.020782	0.98	0.0184041	1.3	0.00101383	1.22	0.000174594	H2AFY2
ENSGALG00000004809	1768.5	-0.56	2.2e-05	-0.48	0.000742781	-0.61	4.09e-06	-0.81	8.32e-11	PPIF
ENSGALG00000004878	84.7	-1.7	3.1e-09	-1.5	1.04e-06	-1.78	6.68e-10	-2.34	1.9e-17	ENSGALG00000004878
ENSGALG00000004958	301.8	0.53	0.00218742	0.56	0.00204777	0.59	0.000481547	0.9	5.98e-09	BTK
ENSGALG00000004963	948	-0.55	0.00520073	-0.68	0.00102085	-0.6	0.00219456	-0.45	0.00811715	TIMM8A
ENSGALG00000004986	17.8	1.48	0.00946949	1.43	0.0184347	2.14	0.000160889	3.47	2.18e-10	CERCAM
ENSGALG00000005000	1274	-1.65	2.9e-05	-2.87	7.32e-14	-1.9	9.72e-07	-2.08	1.56e-08	COMTD1
ENSGALG00000005007	2.9	1.76	0.0221385	3.96	4.03e-05	3.4	0.000184016	3.06	1.82e-05	ENSGALG00000005007
ENSGALG00000005024	8.2	2.07	2.39e-07	2.14	2.58e-07	1.51	3.69e-05	2.82	1.68e-13	EFCC1
ENSGALG00000005031	10.4	0.94	0.0185588	1.23	0.00419044	1.44	0.000456034	2.04	5.98e-08	DRP2
ENSGALG00000005043	6.1	1.63	0.00289703	1.26	0.0315572	1.35	0.0109795	2.65	1.07e-07	ACACB
ENSGALG00000005102	8.7	1.73	0.00878713	1.68	0.0165205	2.06	0.00207609	2.76	7.48e-06	CDH4
ENSGALG00000005126	377.7	-0.27	0.000111757	-0.33	6.17e-06	-0.22	0.00208774	-0.29	4.96e-06	DHX40
ENSGALG00000005132	510.1	-0.61	1.55e-10	-0.47	6.11e-06	-0.54	2.3e-08	-0.57	1.09e-09	CIAO2B
ENSGALG00000005158	996.1	-0.43	0.00700201	-0.4	0.0192033	-0.38	0.0147976	-0.66	3.56e-06	WDFY1
ENSGALG00000005204	264.7	-1.01	0.0122183	-1.28	0.00250728	-1.28	0.0012064	-1.57	1.25e-05	ENSGALG00000005204
ENSGALG00000005298	30	0.8	0.0269138	0.87	0.0272811	1.22	0.000773901	1.8	3.74e-08	ST6GALNAC6
ENSGALG00000005345	23.3	0.59	0.00346055	0.53	0.0174494	0.84	5.55e-05	0.81	7.82e-06	CABLES2
ENSGALG00000005374	722.3	-0.57	5.89e-05	-0.87	3.71e-10	-0.84	5.77e-10	-0.93	1.57e-12	MYO19
ENSGALG00000005377	125.4	-0.52	8.97e-05	-0.45	0.00175734	-0.43	0.00198827	-0.38	0.0018867	WWOX
ENSGALG00000005401	7.1	-1.46	0.000187484	-1.27	0.00318915	-1.27	0.00243333	-2.08	1.38e-07	WNT9A
ENSGALG00000005402	22.7	1.26	0.00103428	1.51	8.8e-05	1.33	0.000264944	1.4	2.69e-05	DYNLRB2
ENSGALG00000005426	198.1	-1.55	1.2e-06	-1.25	0.000278605	-1.79	1.16e-08	-2.19	5.98e-13	FREM1
ENSGALG00000005430	42.3	0.92	0.00122378	0.9	0.00237296	1.42	1.31e-07	1.3	4.77e-07	ALS2CL
ENSGALG00000005460	2305.1	-0.38	0.00247557	-0.3	0.030049	-0.31	0.014723	-0.61	1.14e-07	SLCO4A1
ENSGALG00000005489	151.5	-0.48	0.0106382	-0.48	0.019183	-0.66	0.000433981	-0.78	4.1e-06	DDX52
ENSGALG00000005522	856.1	-0.27	0.00594121	-0.23	0.0315572	-0.26	0.00837625	-0.4	6.71e-06	DYNLL2
ENSGALG00000005551	1486.3	0.6	6.04e-05	0.39	0.0191958	0.46	0.00243444	0.4	0.00315384	DKK3
ENSGALG00000005589	120.2	0.77	0.00942774	0.75	0.0193298	0.76	0.0103561	1.51	2.29e-08	SYNGR3
ENSGALG00000005628	12.7	-1.46	1.53e-05	-1.19	0.00177826	-2.16	6.07e-10	-1.74	2.99e-07	COL9A3
ENSGALG00000005638	1000.2	0.36	0.0195147	0.55	0.000497125	0.52	0.000552175	0.85	8.66e-10	IL27RA
ENSGALG00000005651	275.1	-0.64	2.19e-05	-0.71	5.06e-06	-0.54	0.000435551	-0.64	4.17e-06	KLHL36
ENSGALG00000005657	8.4	2.12	0.00412611	1.81	0.0199799	1.82	0.0117357	4.04	9.16e-08	CRHR2
ENSGALG00000005676	48.2	0.81	0.024633	0.86	0.0290501	1.13	0.00176864	1.98	2.98e-09	TTC28
ENSGALG00000005682	60.9	0.58	3.19e-05	0.51	0.000988177	0.62	1.48e-05	0.53	3.9e-05	SPATA5L1
ENSGALG00000005707	573.3	-0.37	0.000485484	-0.34	0.00222157	-0.29	0.0062511	-0.42	9.87e-06	IFT20
ENSGALG00000005739	81.4	1.08	0.000192292	0.86	0.00568145	1.41	5.06e-07	1.94	5.39e-13	SCD
ENSGALG00000005808	2.9	2.58	0.000284507	2.47	0.00164101	3.02	0.00040917	4.14	1.89e-07	KREMEN1
ENSGALG00000005820	1433.9	0.4	0.00239511	0.45	0.00143447	0.55	2.62e-05	0.5	2.48e-05	RNF130
ENSGALG00000005826	40.8	1.04	0.00261831	1.34	0.000136985	1.72	3.22e-07	1.52	1.18e-06	DLEC1
ENSGALG00000005886	249.6	1.56	1.34e-07	2.38	5.38e-16	2.14	7.92e-14	1.51	7.93e-08	WSCD1
ENSGALG00000005897	460.8	-1.26	3.92e-08	-0.98	7.42e-05	-1.04	9.39e-06	-0.74	0.000623823	HMCES
ENSGALG00000005901	481.7	0.6	1.75e-08	0.68	2.92e-10	0.57	8.47e-08	0.54	1.07e-07	PCMTD2
ENSGALG00000005903	19.3	-1.29	8.66e-08	-1.4	4.05e-09	-0.88	0.000321116	-1.12	2.3e-07	NRIP3
ENSGALG00000005908	639.8	-0.31	0.004384	-0.3	0.00813932	-0.26	0.0158572	-0.38	8.49e-05	TMEM9B
ENSGALG00000005973	279.2	-0.25	0.00527501	-0.26	0.00646197	-0.25	0.00398087	-0.43	1.07e-07	LCMT1
ENSGALG00000005994	668.8	0.37	0.0124158	0.6	6.19e-05	0.54	0.000207275	0.87	9.84e-11	DERL3
ENSGALG00000006013	86.6	0.85	0.000430788	0.72	0.00613647	0.79	0.00121848	1.42	1.63e-10	ZNF512B
ENSGALG00000006018	326.8	1	0.00666658	1.58	2.51e-05	1.35	0.000184016	1.31	7.22e-05	SLC22A13
ENSGALG00000006019	2.1	4.01	8.25e-06	4.4	3.57e-06	4.03	1.16e-05	3.78	8.58e-06	EPHX4
ENSGALG00000006022	1673.7	-0.44	5.78e-05	-0.28	0.0237094	-0.36	0.0011576	-0.39	0.000109556	PSMA1
ENSGALG00000006062	70.8	0.75	0.00348874	0.69	0.01331	0.8	0.00193113	1.41	1.44e-09	ZBTB46
ENSGALG00000006083	5.4	-4.2	3e-07	-3.86	5.65e-07	-4.6	1.75e-07	-3.37	2.95e-05	ENSGALG00000006083
ENSGALG00000006119	4.7	1.68	0.000842398	1.64	0.00440162	1.19	0.00852538	2.28	2.77e-05	SAXO2
ENSGALG00000006130	8.5	-3.62	5.2e-07	-3.18	2.43e-05	-4.38	9.43e-08	-3.4	3.47e-07	STMN3
ENSGALG00000006172	9.1	1.05	0.0178289	1.34	0.00443433	1.47	0.00118534	1.8	7.2e-06	ABCC8
ENSGALG00000006229	295.5	0.8	1.5e-08	0.91	3.71e-10	0.85	1.97e-09	1.03	3.82e-14	SLAMF7
ENSGALG00000006231	25.6	-0.65	0.0120657	-0.72	0.00908955	-0.79	0.00298798	-0.74	0.000900117	SERGEF
ENSGALG00000006284	435.5	-0.31	0.020769	-0.47	0.000951775	-0.47	0.000408444	-0.59	1.94e-06	SH3GLB1
ENSGALG00000006292	91.8	0.51	0.00113267	0.5	0.0032917	0.54	0.000617753	0.69	1.36e-06	ACTR3C
ENSGALG00000006350	5073.1	-0.61	0.00010999	-0.59	0.000412015	-0.71	4.34e-06	-0.94	9.54e-11	DDTL
ENSGALG00000006375	20	0.84	0.00111858	0.73	0.00824078	0.63	0.0152167	1.25	1.4e-07	TM4SF19
ENSGALG00000006443	103.4	-1.97	5.29e-05	-2.04	6.59e-05	-2.19	5.7e-06	-1.57	0.000421841	ART1
ENSGALG00000006453	385.2	0.82	0.0174105	0.83	0.0270052	1.04	0.00242628	1.38	8.21e-06	LTF
ENSGALG00000006465	362.7	-0.5	3.59e-07	-0.5	1.05e-06	-0.53	4.28e-08	-0.63	1.19e-11	CCDC51
ENSGALG00000006471	394.2	0.51	0.0197826	0.58	0.0136903	0.62	0.00428193	1.03	1.6e-07	SLCO2A1
ENSGALG00000006489	772.8	-0.25	0.0191326	-0.26	0.0278445	-0.36	0.000826611	-0.5	2.24e-07	CHCHD3
ENSGALG00000006516	99.9	0.93	2.75e-13	1.03	2.1e-15	1.22	1.08e-22	0.91	6.49e-13	MTHFS
ENSGALG00000006522	147.8	5.02	1.33e-23	4.71	5.1e-20	4.56	1.28e-19	4.72	2.43e-21	HCK
ENSGALG00000006547	90.6	2.17	3.11e-05	1.81	0.00114774	2.44	2.29e-06	3.4	3.74e-12	PROCR
ENSGALG00000006562	60.1	-0.89	4.84e-05	-0.53	0.0306567	-0.83	0.000184016	-1.06	1.82e-07	MCF2
ENSGALG00000006583	1568.1	0.56	0.000534636	0.59	0.000424341	0.66	2.76e-05	0.95	9.29e-11	LSP1
ENSGALG00000006598	167.3	-1.55	6.18e-10	-1.55	2.93e-09	-1.6	1.84e-10	-1.82	7.16e-14	SORL1
ENSGALG00000006607	123.4	-0.42	0.00162532	-0.45	0.00173073	-0.34	0.0112488	-0.66	6.34e-08	GUCD1
ENSGALG00000006609	53.5	1.36	9.59e-08	1.03	0.000225955	1.23	2.55e-06	1.97	5.8e-16	EPHB1
ENSGALG00000006702	1422.6	0.81	1.74e-06	0.87	6.44e-07	0.94	1.29e-08	0.94	3.72e-09	MFGE8
ENSGALG00000006710	11.4	-1.78	2.85e-06	-1.43	0.000261849	-1.54	5.59e-05	-2.12	8.48e-10	RAB36
ENSGALG00000006756	431.3	0.82	0.0249459	0.82	0.0393202	1.06	0.00342793	1.58	1.67e-06	BPI
ENSGALG00000006804	9.2	-1.29	0.0122894	-2.15	6.52e-05	-1.31	0.0117243	-1.97	5e-05	ODF2L
ENSGALG00000006942	482.9	0.99	2.39e-05	0.83	0.000885663	1.27	2e-08	1.58	3.36e-13	PIK3IP1
ENSGALG00000007030	173.4	-0.48	0.000898352	-0.5	0.00106735	-0.55	0.000131374	-0.59	8.26e-06	ENSGALG00000007030
ENSGALG00000007040	614.2	-0.41	0.000998314	-0.31	0.0231313	-0.47	0.00015524	-0.65	1.21e-08	ACAP2
ENSGALG00000007076	85.6	-0.43	0.000982031	-0.48	0.000348151	-0.56	1.23e-05	-0.57	1.57e-06	CCNY
ENSGALG00000007116	128.7	1.24	2.21e-07	1.38	2.07e-08	1.29	5.5e-08	1.46	1.65e-10	CABP1
ENSGALG00000007132	1193.1	-0.63	1.3e-05	-0.53	0.000693701	-0.4	0.00777313	-0.82	1.57e-09	ACOX2
ENSGALG00000007140	12.9	1.4	0.0259639	1.5	0.0271757	1.48	0.0183311	2.44	2.47e-05	NRP1
ENSGALG00000007183	1121.6	-0.49	6.89e-08	-0.37	0.000164942	-0.27	0.00454543	-0.45	2.5e-07	ERGIC2
ENSGALG00000007186	49.8	0.71	0.0124848	0.64	0.0358619	0.96	0.000627564	1.61	6.75e-10	TMEM268
ENSGALG00000007203	1669	-0.61	3.86e-07	-0.57	7.75e-06	-0.45	0.000297321	-0.55	1.07e-06	RAB3IL1
ENSGALG00000007216	27.6	1.44	2.71e-09	1.4	3.68e-08	1.7	1.07e-12	1.77	9.04e-14	TVP23A
ENSGALG00000007220	167365	-0.65	0.0013066	-0.66	0.00196665	-0.56	0.00515034	-0.68	0.000183164	FTH1
ENSGALG00000007320	5.3	-1.12	0.00635525	-2.12	4.84e-06	-1.56	0.000357664	-1.1	0.00157093	FXYD2
ENSGALG00000007332	25.8	0.77	0.00179817	0.86	0.000607376	0.98	4.78e-05	1.15	1.8e-07	PRICKLE2
ENSGALG00000007361	1254.7	-0.71	0.00187637	-0.57	0.0210212	-0.61	0.00704488	-0.66	0.00120412	SST
ENSGALG00000007467	204.1	-0.35	0.0114751	-0.4	0.00573137	-0.41	0.00249863	-0.42	0.000527414	SLC25A26
ENSGALG00000007481	2258.1	-0.33	0.00430612	-0.3	0.0164062	-0.3	0.00941506	-0.41	7.94e-05	HACD3
ENSGALG00000007483	203.7	-0.4	0.0103636	-0.36	0.0372111	-0.56	0.000265355	-0.67	1.91e-06	LRIG1
ENSGALG00000007508	17.2	1.14	0.0100898	1.03	0.0287119	1.11	0.0130805	2.58	1.72e-09	HPSE2
ENSGALG00000007519	1111.1	-0.47	0.00448693	-0.5	0.00465138	-0.7	1.05e-05	-0.78	1.56e-07	ACBD5
ENSGALG00000007582	59.5	1.57	0.00468082	1.4	0.0193298	1.89	0.000576618	3.14	6.65e-10	DPYSL3
ENSGALG00000007713	90.8	0.78	0.000526997	0.72	0.00291147	0.82	0.00027583	1.53	1.51e-13	CD300C
ENSGALG00000007796	454.1	-0.34	0.00144847	-0.3	0.00974442	-0.31	0.00374407	-0.41	2.41e-05	BCAS1
ENSGALG00000007833	19.1	0.76	0.0243487	1.09	0.00217517	1.05	0.002109	1.25	2.17e-05	ENSGALG00000007833
ENSGALG00000007837	8.5	1.72	0.0100578	1.68	0.018027	1.77	0.00854991	4.11	1.88e-09	KAZALD1
ENSGALG00000007840	4851.6	1.07	8.15e-08	1.16	1.33e-08	1.13	1.08e-08	1.05	3.09e-08	ENSGALG00000007840
ENSGALG00000007914	254.5	0.62	9.11e-07	0.63	1.53e-06	0.64	3.32e-07	0.58	9.01e-07	DNAJC1
ENSGALG00000007920	627.9	0.89	0.00322245	1.25	4.72e-05	1.3	9.08e-06	1.21	8.45e-06	PRR5L
ENSGALG00000008009	567.7	0.22	0.0205302	0.27	0.00803095	0.36	0.000102883	0.25	0.00231459	BCAP29
ENSGALG00000008036	307.3	0.27	0.0070753	0.28	0.0100216	0.3	0.00229572	0.31	0.000437074	TMEM209
ENSGALG00000008037	7.2	1.13	0.00436702	1.44	0.00105502	1.52	0.000155018	1.11	0.00300606	HORMAD2
ENSGALG00000008208	3835.9	-0.32	0.0257368	-0.36	0.0212148	-0.36	0.012101	-0.48	0.000219507	CASC4
ENSGALG00000008257	134.1	0.86	0.0042488	0.84	0.00908557	1.07	0.000335597	1.67	1.09e-09	MERTK
ENSGALG00000008326	205.2	-0.37	0.0142064	-0.37	0.0263251	-0.47	0.00180612	-0.63	4.75e-06	SYTL2
ENSGALG00000008347	730.5	0.28	0.0133952	0.27	0.0291841	0.39	0.000435551	0.37	0.000209814	ATG13
ENSGALG00000008349	104.5	0.77	0.00482283	0.84	0.00382156	0.85	0.00160478	1.59	1.42e-10	LMCD1
ENSGALG00000008369	700.8	-0.6	0.0023255	-0.44	0.0399396	-0.75	9.79e-05	-0.86	1.15e-06	ABCC5
ENSGALG00000008444	35.2	-0.77	0.00343193	-0.87	0.00110427	-1.07	1.25e-05	-1.54	1.02e-11	TUBA4A
ENSGALG00000008480	2625.5	-0.77	1.53e-05	-0.67	0.000372769	-0.68	0.00014163	-0.87	1.35e-07	ABCF3
ENSGALG00000008490	7.1	-2.13	1.11e-05	-2	0.000305476	-2.9	4.52e-07	-2	6e-06	TRH
ENSGALG00000008508	556.4	0.71	0.00086827	0.85	0.000115208	0.8	0.000167553	0.97	6.33e-07	PYGB
ENSGALG00000008569	5955.4	-0.46	6.44e-06	-0.42	0.000107583	-0.5	7.1e-07	-0.59	6.88e-10	CHP1
ENSGALG00000008660	234.7	0.33	0.00950236	0.45	0.000601579	0.56	3.92e-06	0.6	1.26e-07	CST7
ENSGALG00000008682	238.7	-0.61	7.41e-06	-0.43	0.00396091	-0.38	0.00564853	-0.56	7.08e-06	SLC25A43
ENSGALG00000008728	89.2	1.15	0.000135444	1.86	4.12e-10	2	3.67e-12	1.59	1.19e-08	PTER
ENSGALG00000008780	2643	-0.58	0.0010473	-0.41	0.0332793	-0.51	0.00353353	-0.58	0.000266645	CTBS
ENSGALG00000008795	87.5	-0.68	0.0205104	-0.98	0.00166119	-0.95	0.00108982	-1.52	1.48e-08	GPAM
ENSGALG00000008821	1505	-0.48	4.48e-07	-0.36	0.00052749	-0.47	6.08e-07	-0.59	4.66e-11	NDUFA5
ENSGALG00000008859	528.7	-0.58	0.00101864	-0.43	0.0278919	-0.63	0.000328833	-0.69	1.76e-05	WDR31
ENSGALG00000008907	12.2	-2.03	0.000187484	-2.14	0.000138467	-1.97	0.000458406	-3.16	3.72e-09	PLCB4
ENSGALG00000008979	111.6	-0.52	0.000144431	-0.76	1.93e-08	-0.63	2.73e-06	-0.64	3.36e-07	TRMT61B
ENSGALG00000008997	15.2	-2.69	0.0191326	-4.3	0.000855492	-3.58	0.00346989	-4.59	1.92e-05	STEAP4
ENSGALG00000008998	50	-3.28	1.08e-06	-3.73	9.93e-08	-4.9	7.92e-14	-4.14	8.28e-11	TOGARAM2
ENSGALG00000009075	238.9	-0.55	0.000171721	-0.45	0.00464393	-0.59	4.61e-05	-0.51	0.000101221	CD99L2
ENSGALG00000009172	94.6	-0.98	8.84e-05	-0.95	0.000381177	-0.98	9.7e-05	-1.08	3.09e-06	OSBPL6
ENSGALG00000009269	195.4	-0.87	1.75e-08	-0.79	1.43e-06	-0.93	1.26e-09	-1.16	1.05e-14	PTGR2
ENSGALG00000009291	6660.9	-0.69	2.03e-06	-0.61	7.78e-05	-0.6	4.17e-05	-0.88	1.66e-10	EPHX1
ENSGALG00000009338	736.6	-0.71	3.35e-15	-0.68	4.84e-13	-0.64	4.62e-12	-0.63	4.51e-12	ZFYVE1
ENSGALG00000009350	211	0.29	0.00105827	0.29	0.00188582	0.38	1.01e-05	0.22	0.00379571	SFXN4
ENSGALG00000009426	290.7	-0.59	4.94e-06	-0.55	6.75e-05	-0.48	0.000282965	-0.77	2e-10	AIDA
ENSGALG00000009433	476	0.71	5.07e-09	0.63	9.41e-07	0.56	7.35e-06	0.89	5.83e-14	BAG3
ENSGALG00000009456	312.1	0.33	0.00211746	0.27	0.019183	0.36	0.000687416	0.28	0.00310436	EXD2
ENSGALG00000009566	850	-0.52	8.62e-06	-0.4	0.00158193	-0.41	0.000628321	-0.3	0.00424812	IARS2
ENSGALG00000009592	709.9	0.32	0.0164736	0.36	0.0118711	0.34	0.010966	0.42	0.000353441	SRP14
ENSGALG00000009610	147.9	-0.75	1.08e-09	-0.75	6.71e-09	-0.74	2.52e-09	-0.62	1.82e-07	PSTK
ENSGALG00000009619	9.7	1.54	0.000572976	1.28	0.00595159	1.64	0.000286769	2.23	1.87e-08	GPR176
ENSGALG00000009628	107	0.86	0.0113129	0.77	0.0345576	1.02	0.00229572	1.96	1.47e-10	Kctd12b
ENSGALG00000009651	297.1	-0.5	0.000703529	-0.5	0.00143447	-0.36	0.0146269	-0.42	0.00128259	LXN
ENSGALG00000009822	158.3	0.58	5.92e-05	0.64	2e-05	0.51	0.000510363	0.39	0.00303019	PACC1
ENSGALG00000009859	213.4	-0.62	0.000257605	-0.64	0.000350479	-0.53	0.00200349	-0.66	2.48e-05	TBC1D30
ENSGALG00000009871	42.6	-0.77	0.00199339	-1.1	1.76e-05	-0.96	0.000120141	-0.78	0.000400078	RCOR3
ENSGALG00000009940	2084.6	-0.38	1.02e-05	-0.51	5.11e-09	-0.33	0.000202882	-0.45	3.91e-08	SLC35E3
ENSGALG00000009963	33.5	1.22	0.00406406	1.61	0.000227134	1.58	0.000147554	2.35	2.06e-09	LYZ
ENSGALG00000009974	110.5	-0.83	3.54e-09	-0.55	0.000473206	-0.88	4.62e-10	-1	3.55e-13	MMAA
ENSGALG00000010014	672.5	-0.46	0.000145686	-0.42	0.00122292	-0.4	0.000894206	-0.55	8.04e-07	CRIPT
ENSGALG00000010020	332.1	-0.35	0.0155286	-0.33	0.031231	-0.42	0.00267087	-0.46	0.000296905	TTC7A
ENSGALG00000010044	23.5	1.23	0.000317194	1.03	0.00586608	0.82	0.017401	1.42	3.45e-06	KCNMB4
ENSGALG00000010108	119.3	0.83	0.000629298	0.58	0.0283003	0.77	0.00136643	0.56	0.00863055	C4orf33
ENSGALG00000010122	256.2	-0.65	0.000395682	-0.68	0.000482082	-0.74	4.14e-05	-0.58	0.000482304	SH2D4A
ENSGALG00000010127	1113	-0.47	0.0113524	-0.49	0.0143261	-0.83	3.51e-06	-0.77	5.19e-06	GLO1
ENSGALG00000010152	5345.1	-0.38	0.000585832	-0.27	0.0237663	-0.33	0.00247851	-0.39	9.55e-05	TSPAN8
ENSGALG00000010174	1377.3	-0.79	1.9e-05	-0.83	1.51e-05	-1	2.59e-08	-0.67	7.62e-05	SLC35B2
ENSGALG00000010218	18.8	-1.18	0.000413198	-0.9	0.0151094	-1.29	0.000168582	-1.7	1.96e-08	ENSGALG00000010218
ENSGALG00000010219	669.9	-0.46	0.00734981	-0.49	0.00796977	-0.45	0.00720012	-0.45	0.00293924	UROD
ENSGALG00000010269	9.6	1.65	0.00120471	2.24	8.13e-05	1.65	0.000922863	1.84	0.00012374	KCNAB1
ENSGALG00000010286	4183.3	-0.57	3.51e-06	-0.58	7.66e-06	-0.67	2.59e-08	-0.7	1.56e-09	DLST
ENSGALG00000010290	339.4	-0.48	0.00131157	-0.68	7.46e-06	-0.77	7.27e-08	-0.89	1.04e-10	VEGFA
ENSGALG00000010294	413.7	-0.77	0.000908577	-0.79	0.00140279	-0.9	8.95e-05	-0.99	2.41e-06	RPS6KL1
ENSGALG00000010298	1253	-0.58	9.95e-07	-0.39	0.00256617	-0.41	0.000731608	-0.51	5.25e-06	DCTN6
ENSGALG00000010346	204	1.16	0.00523068	0.99	0.0286457	1.24	0.0026732	2.13	1.46e-08	TGFB3
ENSGALG00000010364	3060.6	-1.05	0.000900337	-0.86	0.01262	-0.88	0.00528407	-1.18	3.48e-05	AADAC
ENSGALG00000010440	38.4	0.77	0.00502682	1	0.000363348	0.7	0.00914269	0.83	0.000619674	MKNK1
ENSGALG00000010517	191.9	0.29	0.00364824	0.26	0.0171692	0.32	0.00157112	0.39	1.57e-05	TCTN3
ENSGALG00000010542	263.1	0.34	0.0200612	0.48	0.00217517	0.46	0.00151404	0.62	2.89e-06	PAPSS1
ENSGALG00000010582	1162.3	-0.74	2.99e-10	-0.64	2.58e-07	-0.73	4.6e-10	-0.58	3.38e-07	PPA2
ENSGALG00000010594	109.2	-0.5	0.00884062	-0.61	0.00215155	-0.61	0.0012628	-0.79	4.11e-06	FEZ2
ENSGALG00000010595	11.5	1.18	0.00118814	1.08	0.00568145	1.68	3e-06	0.88	0.00403119	GPR65
ENSGALG00000010669	79.3	-0.6	0.00427288	-0.66	0.00269996	-0.53	0.0108135	-0.48	0.00697588	TDP1
ENSGALG00000010680	26.9	0.46	0.0219461	0.59	0.00741713	0.45	0.025782	0.77	2.95e-05	TTC7B
ENSGALG00000010700	106.1	0.41	0.00585302	0.39	0.0148736	0.36	0.0124459	0.75	2.28e-08	RPA3
ENSGALG00000010768	155.1	0.39	0.00978266	0.49	0.00199465	0.53	0.000281112	0.41	0.00172992	PIGM
ENSGALG00000010792	3839.3	-0.92	1.07e-08	-0.43	0.0209549	-0.62	0.000246673	-1	1.45e-10	AGMO
ENSGALG00000010809	1284.4	-0.21	0.0283021	-0.25	0.0156571	-0.22	0.0178713	-0.27	0.00104981	BZW2
ENSGALG00000010847	7.3	1.24	0.0191759	1.31	0.0229254	1.63	0.00353353	2.4	3.8e-06	VEGFC
ENSGALG00000010866	25.8	-0.92	0.018341	-1.26	0.00237779	-1.54	6.61e-05	-0.87	0.00958929	AREG
ENSGALG00000010875	13.5	2.7	4.84e-10	1.79	0.00011741	2.15	1.6e-06	2.34	1.96e-08	ITGB8
ENSGALG00000010886	84.9	0.56	0.000855789	0.46	0.0117266	0.49	0.00353752	0.58	0.000144755	PAQR3
ENSGALG00000010979	7747.8	-0.44	0.00126089	-0.43	0.0037393	-0.31	0.0220556	-0.48	9.28e-05	HSD17B11
ENSGALG00000010983	13.2	-0.78	0.0202608	-1.12	0.00363882	-0.99	0.0063607	-1.62	3.8e-07	NPY
ENSGALG00000010997	15	1.22	0.0277385	1.39	0.0189783	1.25	0.0235029	2.32	4.37e-06	GSDME
ENSGALG00000011086	13.4	2.88	0.000255253	2.59	0.00135017	1.97	0.0103656	5.1	9.66e-11	ACTA1
ENSGALG00000011130	1225.2	0.23	0.0254106	0.34	0.00130202	0.36	0.000336581	0.22	0.0112641	COPS4
ENSGALG00000011139	57.1	-0.8	5.08e-06	-0.8	1.82e-05	-0.95	6.73e-08	-0.59	0.000288745	CCDC85C
ENSGALG00000011238	179.1	1.27	7.13e-05	0.97	0.00537887	1.34	2.78e-05	1.77	2.35e-09	WLS
ENSGALG00000011312	175.1	-0.76	3.12e-10	-0.68	1.27e-07	-0.61	1.15e-06	-0.89	3.02e-14	OXSM
ENSGALG00000011327	242.7	-0.69	0.000120148	-0.73	0.000109053	-0.73	5.2e-05	-0.75	6.25e-06	NR2C1
ENSGALG00000011421	21.8	-1.61	8.31e-08	-1.3	8.61e-05	-1.66	8.5e-08	-1.39	1.33e-06	HAL
ENSGALG00000011428	545.3	-0.44	0.02055	-0.43	0.0405959	-0.57	0.0024577	-0.68	7.97e-05	AZI2
ENSGALG00000011443	1763.1	-0.46	0.000200987	-0.37	0.00624743	-0.35	0.00444042	-0.49	1.57e-05	EXOC3L4
ENSGALG00000011457	12097.8	-0.67	1.66e-05	-0.48	0.00482191	-0.55	0.000506052	-0.54	0.000152463	CCNI
ENSGALG00000011469	23.8	1.57	0.00314752	1.17	0.0384627	1.61	0.00210572	2.25	1.61e-06	IGFBP2
ENSGALG00000011476	187.2	0.69	1.21e-07	0.43	0.00312342	0.52	0.000124668	0.74	2.11e-09	SEPTIN11
ENSGALG00000011488	184.6	0.61	0.000306833	0.76	1.13e-05	0.79	1.47e-06	1.06	8.62e-12	CMTM7
ENSGALG00000011612	94.5	-0.87	0.000398631	-0.8	0.00235343	-0.73	0.00301833	-0.93	2.94e-05	GC
ENSGALG00000011645	207.3	-0.4	0.00126564	-0.36	0.00754904	-0.42	0.000610846	-0.54	1.55e-06	CLASP1
ENSGALG00000011661	1504.5	-0.41	2.29e-06	-0.42	3.15e-06	-0.41	2.97e-06	-0.55	3.32e-11	SOD2
ENSGALG00000011724	1138	-0.61	9.31e-07	-0.45	0.000903288	-0.4	0.00172332	-0.54	3.8e-06	WDR91
ENSGALG00000011740	879.3	1.75	0.00472424	1.82	0.00571818	2.41	6.4e-05	3.22	8.78e-09	MGP
ENSGALG00000011798	7356.6	-0.57	0.000147261	-0.41	0.0133561	-0.39	0.00960019	-0.76	4.73e-08	HEBP1
ENSGALG00000011865	203.5	1.09	0.0194217	1.06	0.0379662	1.54	0.000841707	2.96	3.92e-12	SMTN
ENSGALG00000011893	164.3	0.38	0.00156909	0.41	0.00165833	0.35	0.00479344	0.35	0.00101144	SLC38A6
ENSGALG00000011932	458.8	-1.06	2.74e-15	-0.97	2.75e-12	-1	8.85e-14	-0.84	2.95e-10	XRCC6
ENSGALG00000011966	1978.6	-0.83	9.99e-12	-0.9	6.99e-13	-1.02	1.57e-17	-0.71	3.22e-09	RANGAP1
ENSGALG00000011970	79.3	1.61	7.86e-06	1.87	4.99e-07	2.6	7.92e-14	1.31	8.29e-05	CHADL
ENSGALG00000012007	715.1	0.41	0.00810556	0.53	0.000935363	0.56	0.000175933	0.39	0.00334497	ST13
ENSGALG00000012015	13.9	0.98	0.0260718	1.17	0.0119521	1.03	0.0166515	2.21	8.7e-08	NDST4
ENSGALG00000012056	450.3	0.46	0.000558536	0.65	1.37e-06	0.67	1.74e-07	0.76	6.88e-10	GRAP2
ENSGALG00000012082	162.4	-0.32	0.0256359	-0.39	0.0121259	-0.61	1.03e-05	-0.54	2.21e-05	FAIM
ENSGALG00000012089	11.8	-1.58	3.39e-05	-2.12	1.94e-07	-1.53	0.000106474	-1.42	7.4e-05	ARMH4
ENSGALG00000012119	216.4	1.66	1.01e-05	1.49	0.000211509	1.76	2.34e-06	2	1.38e-08	MARCO
ENSGALG00000012144	250.1	-0.58	2.33e-06	-0.76	9.99e-10	-0.51	5.59e-05	-0.52	6.55e-06	MIEF1
ENSGALG00000012222	296.3	0.31	0.0064698	0.41	0.000365436	0.47	1.61e-05	0.36	0.000322521	RAP1GDS1
ENSGALG00000012237	282.3	0.48	1.8e-06	0.42	9.58e-05	0.43	2.71e-05	0.42	8.82e-06	POLE2
ENSGALG00000012241	278.5	-0.27	0.00874216	-0.29	0.00906916	-0.25	0.0131117	-0.39	2.86e-05	KLHDC1
ENSGALG00000012293	19.2	-1.15	0.000277859	-1.17	0.000323532	-1.24	5.52e-05	-1.44	2.99e-07	C22orf23
ENSGALG00000012295	235.9	-0.39	0.0198673	-0.55	0.00177685	-0.46	0.00547316	-0.54	0.000302781	CDKL1
ENSGALG00000012299	1099.3	0.27	0.0238525	0.3	0.0219511	0.35	0.00334681	0.35	0.000762903	ANKRD54
ENSGALG00000012308	231.5	1.28	9.69e-19	0.98	1.33e-10	1.16	1.4e-15	1.22	1.38e-17	MANBA
ENSGALG00000012319	22.4	0.59	0.0247973	0.68	0.0188419	0.73	0.00730953	0.96	5.39e-05	SLC9B1
ENSGALG00000012367	33.7	-0.78	0.00135668	-0.72	0.00482191	-0.59	0.0156462	-0.93	1.68e-05	TRIM9
ENSGALG00000012377	379.9	0.76	0.0200535	0.81	0.022208	0.95	0.00358187	0.78	0.00639994	HNMT
ENSGALG00000012410	353.5	-0.35	2.2e-05	-0.32	0.000290432	-0.32	0.000165869	-0.27	0.000486472	Z83844.1
ENSGALG00000012412	24.6	0.76	0.0191616	0.77	0.0277289	0.79	0.0167122	1.48	9.5e-07	MTHFD1L
ENSGALG00000012419	90.1	-1.24	5.37e-12	-1.13	2.72e-09	-0.98	1.19e-07	-1.26	9.39e-13	ENSGALG00000012419
ENSGALG00000012424	66.8	0.61	2.96e-05	0.65	1.42e-05	0.5	0.000783641	0.67	5.08e-07	GTDC1
ENSGALG00000012444	964.6	-0.27	0.0146213	-0.34	0.00461898	-0.31	0.00489815	-0.3	0.00251246	ACVR2A
ENSGALG00000012448	89.2	0.62	0.000706441	0.52	0.00742617	0.89	3.32e-07	0.73	8.07e-06	ORC4
ENSGALG00000012457	4.2	-4.77	5.17e-10	-4.62	2.68e-09	-5.16	1.19e-11	-4.79	1.15e-10	SSTR3
ENSGALG00000012473	992.5	-0.32	0.00619731	-0.45	0.000152749	-0.44	0.000105463	-0.48	6.08e-06	MMADHC
ENSGALG00000012488	4920.7	-0.71	3.8e-07	-0.5	0.00125661	-0.54	0.000191497	-0.62	2.91e-06	TST
ENSGALG00000012530	52.1	0.66	0.000942258	0.57	0.00742617	0.56	0.00553197	0.94	1.42e-07	FOXRED2
ENSGALG00000012536	23	-0.87	0.000102752	-1.12	1.57e-06	-0.84	0.000320948	-0.87	2.04e-05	GALNT13
ENSGALG00000012542	22.1	1.63	0.028521	1.77	0.0275245	1.79	0.0156315	3.42	6.34e-07	RASD2
ENSGALG00000012543	1858.2	-0.53	0.0013066	-0.48	0.00704553	-0.63	0.000120141	-0.86	1.29e-08	GPD2
ENSGALG00000012559	88.9	-0.83	0.00019273	-0.96	3.56e-05	-0.54	0.0171661	-0.65	0.00117016	LARGE1
ENSGALG00000012613	3469.4	-0.77	6.37e-07	-0.55	0.00138839	-0.64	6.58e-05	-0.95	1.37e-10	FBP1
ENSGALG00000012619	452.1	-0.54	7e-05	-0.44	0.00221591	-0.42	0.00219561	-0.65	1.53e-07	PRDM4
ENSGALG00000012647	17.7	2.29	1.16e-07	2.67	3.33e-09	2.34	7.27e-08	1.55	9.64e-05	RFX4
ENSGALG00000012695	232.8	0.5	3.11e-05	0.46	0.000302219	0.45	0.000186919	0.55	6.87e-07	NOL7
ENSGALG00000012705	864.2	-0.64	0.000102137	-0.44	0.0156253	-0.66	5.28e-05	-0.86	1.43e-08	GMPR
ENSGALG00000012784	1194.4	0.64	0.0204867	0.79	0.00722836	0.96	0.000365099	1.39	2.28e-08	TXNDC5
ENSGALG00000012791	119.1	-1.08	2.97e-08	-0.99	1.91e-06	-0.81	7.07e-05	-1.14	9.42e-10	TBXAS1
ENSGALG00000012821	38.5	0.62	0.0287712	0.64	0.0406139	0.69	0.0147042	1.41	5.26e-08	TUBB2A
ENSGALG00000012873	78.2	-1.43	0.000657295	-1.42	0.00151032	-1.84	7.56e-06	-1.37	0.000313037	SERPINB5
ENSGALG00000012877	455.6	0.28	0.0145114	0.31	0.0114796	0.32	0.00540301	0.48	2.67e-06	CREB3L2
ENSGALG00000012886	1006.2	-0.4	0.00247557	-0.34	0.0201597	-0.36	0.00650705	-0.32	0.00627446	ENSGALG00000012886
ENSGALG00000012956	20.2	1.35	0.0114202	1.32	0.0201906	1.31	0.0127354	2.06	1.95e-05	TMTC1
ENSGALG00000013031	216.5	0.46	0.00442625	0.84	9.61e-08	0.72	3.18e-06	0.94	7.33e-11	ADA2
ENSGALG00000013098	9106	-0.32	0.00603737	-0.36	0.00278946	-0.26	0.0202171	-0.53	3.7e-07	MGST1
ENSGALG00000013138	136.7	0.26	0.017552	0.34	0.0042502	0.39	0.000424541	0.41	3.43e-05	TMEM245
ENSGALG00000013168	101	-0.69	0.000591194	-0.65	0.00256617	-0.51	0.0110092	-0.51	0.0043425	IAPP
ENSGALG00000013173	113	-0.63	0.00986148	-0.69	0.00764448	-0.73	0.00220304	-0.88	5.72e-05	PYROXD1
ENSGALG00000013177	13.7	0.84	0.0219496	0.87	0.0263848	1.14	0.00129425	1.54	2.15e-06	BCAT1
ENSGALG00000013183	120	-0.64	1.25e-08	-0.48	6.92e-05	-0.52	6.6e-06	-0.29	0.00537827	TERT
ENSGALG00000013191	641.7	-0.42	4.26e-06	-0.33	0.000929209	-0.31	0.000722468	-0.51	1.98e-09	NDUFS6
ENSGALG00000013229	150.6	-0.54	0.0237833	-0.7	0.00609981	-1.05	5.68e-06	-1.18	6.72e-08	CMAS
ENSGALG00000013244	10.3	1.55	0.0106591	1.52	0.0191397	1.37	0.0222746	1.96	0.000352095	ABCC9
ENSGALG00000013253	103.5	0.88	2.06e-06	0.65	0.00134427	0.89	2e-06	0.78	5.22e-06	INSRR
ENSGALG00000013397	318.9	-0.88	6.08e-09	-0.98	2.66e-10	-1.18	9.98e-16	-0.99	1.79e-11	EXOC3
ENSGALG00000013462	388.3	-0.26	0.0059439	-0.25	0.013344	-0.4	8.64e-06	-0.36	1.82e-05	STX17
ENSGALG00000013511	291	-0.38	2.55e-05	-0.34	0.00049648	-0.39	1.86e-05	-0.54	2.26e-10	ANKRA2
ENSGALG00000013573	404.2	-0.29	0.00796874	-0.44	5.98e-05	-0.37	0.000502698	-0.36	0.000236069	ALG2
ENSGALG00000013598	142.1	-0.56	0.00151193	-0.61	0.00110102	-0.54	0.00232253	-0.75	3.22e-06	SCGN
ENSGALG00000013697	23.3	-1.29	4.06e-06	-1.39	1.9e-06	-1.61	1.21e-08	-1.14	1.84e-05	CNDP1
ENSGALG00000013708	7640.9	-0.5	0.000255253	-0.34	0.0251492	-0.55	4.81e-05	-0.87	5.6e-12	CYB5A
ENSGALG00000013720	13.4	-1.47	1.13e-05	-1.13	0.00149798	-1.38	5.41e-05	-2.32	9.53e-13	FBXO15
ENSGALG00000013738	1526.6	-0.28	0.0242107	-0.28	0.0331603	-0.48	6.57e-05	-0.39	0.000342471	OPTN
ENSGALG00000013780	751.4	-0.46	0.000240649	-0.31	0.0247021	-0.36	0.00394558	-0.76	3.08e-11	AIG1
ENSGALG00000013821	90.7	0.4	0.014552	0.6	0.000505809	0.6	0.000251246	0.64	1.49e-05	GEMIN6
ENSGALG00000013878	5448.4	-0.6	0.00011905	-0.53	0.00142141	-0.54	0.000491913	-0.52	0.000259114	PCYOX1
ENSGALG00000013967	144	-0.38	0.00486303	-0.35	0.0157568	-0.41	0.00198742	-0.38	0.0011142	NUDT5
ENSGALG00000014066	580.6	-0.42	0.000153714	-0.28	0.0201906	-0.38	0.000505883	-0.39	0.000113428	TMEM126A
ENSGALG00000014081	1125.2	-0.31	1.46e-06	-0.22	0.00167154	-0.31	9.42e-07	-0.45	5.62e-14	OCIAD1
ENSGALG00000014126	412.6	-0.85	1.18e-21	-0.78	2.75e-17	-0.84	6.16e-21	-0.85	6.45e-22	ENSGALG00000014126
ENSGALG00000014128	56.6	1.24	0.0014915	0.9	0.0322455	1.38	0.000335114	2.02	1.46e-08	A4GALT
ENSGALG00000014371	1318.2	-0.62	1.95e-05	-0.61	5.33e-05	-0.7	7.77e-07	-0.8	2.94e-09	LGALS8
ENSGALG00000014442	77245	-0.55	0.00024179	-0.4	0.0170472	-0.39	0.0107157	-0.62	6.51e-06	GAPDH
ENSGALG00000014554	70.1	0.76	0.00539251	0.71	0.0159819	0.85	0.00180546	1.46	3.16e-09	ATN1
ENSGALG00000014648	81.9	-0.51	0.00888424	-0.5	0.0158729	-0.59	0.00222456	-0.72	3.27e-05	CETN3
ENSGALG00000014661	104.4	0.36	0.00143897	0.37	0.00197798	0.39	0.000435551	0.59	7.86e-09	FAM172A
ENSGALG00000014662	113.4	0.92	0.0211303	1	0.019776	0.92	0.0195623	1.92	9.89e-08	RBP5
ENSGALG00000014701	18.8	-1.14	2.98e-05	-1.33	3.12e-06	-1.52	5.01e-08	-1.69	1.06e-10	RAP1GAP1
ENSGALG00000014750	30.4	0.66	0.00334508	0.79	0.0010846	0.88	0.000122738	0.5	0.0111484	TRBV24-1
ENSGALG00000014754	282.1	0.44	0.0124233	0.7	9.75e-05	0.61	0.000335114	0.92	4.63e-09	TRBV24-1
ENSGALG00000014906	377.2	0.27	0.00432114	0.29	0.00501806	0.36	0.000133489	0.31	0.000246256	MOCS2
ENSGALG00000014962	18.5	2.16	1.13e-05	1.72	0.000733958	2.52	2.75e-07	2.7	2.77e-09	CALHM6
ENSGALG00000014975	48.2	2.13	0.000129636	3.06	2.51e-08	3.31	8.33e-10	3.38	3.53e-11	DRD5
ENSGALG00000015020	26	0.85	0.000224085	1.11	3.1e-06	1.23	6.73e-08	0.93	3.95e-06	TMEM171
ENSGALG00000015032	34.5	1.22	3.69e-05	0.98	0.00218828	0.65	0.0278929	1.13	3.68e-05	PDCD1LG2
ENSGALG00000015044	32.8	1.26	1.81e-14	1.24	7.09e-13	1.05	1.24e-10	1.24	9.46e-16	GTF3C6
ENSGALG00000015053	2359	-2.02	1.52e-12	-1.45	3.08e-06	-1.42	1.83e-06	-1.73	7.46e-10	GLDC
ENSGALG00000015079	11.9	1.16	0.00222256	1.72	2.45e-06	1.68	3.05e-06	1.01	0.00154203	UPK1B
ENSGALG00000015152	45.1	1.41	0.000184698	0.92	0.023809	1.49	7e-05	2.3	4.21e-11	BOC
ENSGALG00000015172	12.4	2.65	3.62e-08	1.88	4.49e-05	2.03	1.19e-05	2.57	1.76e-08	ENSGALG00000015172
ENSGALG00000015182	272.5	1.25	2.64e-19	1.15	9.21e-16	1.29	1.97e-20	1.44	5.39e-26	NEPRO
ENSGALG00000015218	9.1	1.62	1.51e-05	2.42	3.4e-10	1.68	3.12e-06	1.9	1.24e-08	SLC19A2
ENSGALG00000015230	61	0.58	0.0002399	0.66	4.49e-05	0.74	1.27e-06	0.71	4.74e-07	NME7
ENSGALG00000015258	57.3	0.95	0.00208283	0.75	0.0255644	0.96	0.00178492	1.34	1.44e-06	DCBLD2
ENSGALG00000015263	473	0.64	1.58e-05	0.67	1.56e-05	0.53	0.000435551	0.61	8.71e-06	Tmem30c
ENSGALG00000015315	381.6	0.28	0.00708467	0.29	0.00896481	0.51	4.24e-07	0.34	0.000219835	TRIM14
ENSGALG00000015320	746.2	-0.31	9.99e-06	-0.31	1.88e-05	-0.29	5.38e-05	-0.28	1.32e-05	NANS
ENSGALG00000015375	38.3	-0.5	0.0181066	-0.51	0.0321372	-0.5	0.0189647	-0.72	0.000241512	PLCXD2
ENSGALG00000015389	411.2	-0.77	0.000327194	-0.71	0.00201298	-0.88	3.92e-05	-1.18	2.3e-09	TMPRSS7
ENSGALG00000015438	135.8	-1.07	1.02e-09	-1.05	8.83e-09	-1.04	4.13e-09	-1.23	4.63e-13	MPZL1
ENSGALG00000015441	613.8	0.39	0.0038038	0.53	0.000140426	0.61	2.5e-06	0.54	8.54e-06	CD247
ENSGALG00000015443	87.1	-0.57	1.21e-05	-0.74	1.77e-08	-0.78	9.08e-10	-0.77	3.48e-10	FKTN
ENSGALG00000015531	10.3	-1.16	0.0059439	-1.41	0.00164101	-1.42	0.00046173	-1.58	7.26e-06	PPP2R2C
ENSGALG00000015652	178.2	0.59	0.0103708	0.62	0.0120626	0.98	1.03e-05	1.42	7.54e-12	MFSD10
ENSGALG00000015746	22.6	1.81	1.53e-06	1.47	0.000176028	1.75	3.38e-06	2.06	4.88e-09	JAM2
ENSGALG00000015779	60.3	-0.65	0.00439764	-0.75	0.00177802	-0.62	0.00627572	-0.75	0.000238341	PM20D2
ENSGALG00000015805	1802.8	-0.4	1.91e-06	-0.24	0.0101838	-0.24	0.00557807	-0.47	2.9e-09	CHMP3
ENSGALG00000015849	1055.2	1.26	0.000413198	1.41	0.000130958	1.08	0.00237816	0.96	0.0025052	ME1
ENSGALG00000015851	56.6	-0.45	0.00523068	-0.41	0.0207851	-0.36	0.0238226	-0.45	0.00178925	RWDD2A
ENSGALG00000015892	9.4	-1.26	6.29e-05	-1.19	0.000708541	-1.26	0.000150368	-0.99	0.000292227	IRAK1BP1
ENSGALG00000015902	103.5	1.59	5.33e-14	2.04	4.07e-21	2.11	1.59e-23	1.62	3.16e-15	CD8B
ENSGALG00000015970	90	-2.87	6.76e-11	-2.53	3.18e-08	-3.03	3.3e-12	-3.31	9.01e-15	COL9A1
ENSGALG00000016024	199.8	-0.46	0.00245067	-0.39	0.0189914	-0.63	2.71e-05	-0.63	5.44e-06	SETD4
ENSGALG00000016055	53.1	2.93	1.89e-06	2.44	0.000225955	2.33	0.000233332	5.14	1.9e-17	KCNJ15
ENSGALG00000016132	866.2	-0.95	8.28e-06	-1.03	3.1e-06	-1.11	1.09e-07	-1.16	7.05e-09	IGSF5
ENSGALG00000016144	2661.9	-0.53	0.000653042	-0.68	1.73e-05	-0.54	0.000430719	-0.51	0.000284859	TMPRSS2
ENSGALG00000016165	58.4	-2.83	7.04e-12	-1.66	0.000250676	-1.69	8.01e-05	-1.85	2.37e-06	TFF2
ENSGALG00000016173	121.2	0.55	0.00238901	0.69	0.000194915	0.67	0.000153967	0.87	1.01e-07	UBASH3A
ENSGALG00000016174	630.5	-0.93	6.84e-05	-0.56	0.0313534	-0.54	0.0211893	-1.06	7.52e-07	LMBRD1
ENSGALG00000016224	7072.7	-0.63	0.00120471	-0.47	0.0292732	-0.5	0.0106625	-0.7	7.51e-05	MAOA
ENSGALG00000016325	1489.5	-1.18	0.0015093	-1.16	0.00341562	-1.34	0.000258218	-1.76	1.76e-07	GSTA3
ENSGALG00000016363	726.2	-0.27	0.00552199	-0.27	0.0110117	-0.23	0.0188004	-0.32	0.000311057	ACP1
ENSGALG00000016379	168.1	-0.9	6.71e-05	-0.8	0.000886849	-0.95	2.38e-05	-0.86	2.88e-05	SMS
ENSGALG00000016444	802.3	-0.29	0.016282	-0.43	0.000603097	-0.44	0.000163364	-0.27	0.00943333	ODC1
ENSGALG00000016486	133.1	-0.52	0.00137803	-0.54	0.00183955	-0.6	0.00018688	-0.95	2.21e-10	HS1BP3
ENSGALG00000016546	80.8	-0.66	0.00216518	-0.51	0.0292732	-0.64	0.00244092	-0.67	0.000499841	RBBP7
ENSGALG00000016631	667.5	-0.42	0.000224085	-0.52	8.72e-06	-0.6	3.4e-08	-0.43	4.27e-05	INTS9
ENSGALG00000016648	16.1	-3.67	1.09e-09	-3.49	1.18e-09	-4.36	1.77e-13	-2.96	3.68e-08	ARSD
ENSGALG00000016655	5.5	4.73	5.89e-06	3.75	5.98e-05	4.44	1.13e-05	4.33	8.68e-06	GYG2
ENSGALG00000016673	44.4	1.16	0.00507186	1.21	0.00606416	1.19	0.00403313	2.39	4.33e-10	TRAM2
ENSGALG00000016690	3978.6	-1.04	0.00113131	-0.8	0.0224695	-1.37	9.86e-06	-1.5	2.31e-07	CYP2AC1
ENSGALG00000016710	30.3	0.86	0.0028924	0.81	0.00734858	0.69	0.013897	1.13	9.51e-06	CYP39A1
ENSGALG00000016731	410.1	-0.36	5.38e-05	-0.27	0.00523098	-0.35	9.27e-05	-0.34	2.88e-05	MRPL19
ENSGALG00000016813	1391.7	0.42	1.21e-05	0.35	0.000756175	0.39	5.98e-05	0.38	2.33e-05	CHAMP1
ENSGALG00000016858	10.8	2.91	0.0038396	2.25	0.0278445	4.23	6.83e-06	3.87	4.4e-05	SLC10A2
ENSGALG00000016870	50	-1.19	0.000876369	-1.6	1.42e-05	-1.52	1.86e-05	-1.22	0.000158132	TMTC4
ENSGALG00000016872	255.5	-0.65	6.16e-09	-0.62	1.25e-07	-0.69	8.94e-10	-0.66	1.01e-09	PCCA
ENSGALG00000016926	13	0.79	0.00482205	1.17	0.000177179	1.01	0.000534404	1.09	1.53e-05	KLF12
ENSGALG00000016981	32	1.65	0.00780318	1.57	0.0183247	2.07	0.000719472	3.07	8.53e-08	SPERT
ENSGALG00000016997	596	-0.32	0.0100898	-0.45	0.00057418	-0.4	0.00112644	-0.34	0.00221621	RB1
ENSGALG00000017000	68.7	-0.65	0.00016856	-0.53	0.0040562	-0.48	0.00588607	-0.83	1.5e-07	RCBTB2
ENSGALG00000017024	56.4	-0.83	2.42e-05	-0.92	7.49e-06	-0.73	0.000325747	-1.13	1.94e-09	NEK3
ENSGALG00000017032	45.3	1.36	6.74e-06	1.6	1.61e-07	1.45	8.25e-07	1.03	0.000132701	SLC25A15
ENSGALG00000017072	219.6	-2.28	1.33e-14	-1.98	2.61e-10	-2.34	3.06e-15	-2.58	6.64e-19	N4BP2L1
ENSGALG00000017097	232.5	-0.32	0.0129106	-0.36	0.00806421	-0.34	0.00718677	-0.43	0.000162386	MTIF3
ENSGALG00000017118	438.5	-0.22	0.0121312	-0.27	0.00361642	-0.21	0.0156315	-0.3	0.000115776	MIPEP
ENSGALG00000017170	44.4	0.62	0.000298122	0.51	0.00656561	0.76	1.39e-05	0.7	8.44e-06	ALKBH8
ENSGALG00000017183	23.2	2.14	3.61e-07	1.94	9.43e-06	2.07	1.36e-06	2.18	3.25e-08	MMP13
ENSGALG00000017185	792.1	0.44	0.00893309	0.65	0.000200361	0.51	0.00209547	0.65	1.78e-05	TMEM123
ENSGALG00000017246	16.5	1.66	0.000760512	1.16	0.0247396	1.5	0.00200025	2.6	6.8e-09	ME3
ENSGALG00000017248	419.2	-0.78	0.00383267	-0.91	0.00124325	-0.73	0.00582702	-1.08	7.42e-06	RAB30
ENSGALG00000017262	242.7	-0.39	9.2e-08	-0.53	7.16e-13	-0.36	2.12e-06	-0.28	7.22e-05	NARS2
ENSGALG00000017283	141	0.77	9.3e-05	0.72	0.000602845	0.53	0.00732299	0.72	6.06e-05	CCND2
ENSGALG00000017327	34.6	1.3	0.00707959	1.14	0.0267444	1.31	0.00609523	2.41	3.42e-08	P2RY6
ENSGALG00000017333	169.8	0.33	0.00320605	0.27	0.0260643	0.35	0.00180612	0.51	5.51e-07	LCMT2
ENSGALG00000017362	137	0.61	0.0212028	0.73	0.0101931	0.8	0.0022563	1.13	2.15e-06	HAVCR1
ENSGALG00000017378	4.2	3.3	6.27e-05	3.04	9.75e-05	3.95	2.96e-06	5.14	3.78e-10	CRTAC1
ENSGALG00000017447	1445	0.21	0.00672738	0.18	0.0323475	0.19	0.0151433	0.28	4.44e-05	OSTF1
ENSGALG00000017644	19566.7	-0.4	4.92e-05	-0.28	0.00988164	-0.26	0.0101787	-0.45	8.35e-07	COTL1
ENSGALG00000017652	38.6	2.4	1.7e-14	2.7	9.65e-17	2.43	1.94e-14	3.09	7.03e-24	TTC9
ENSGALG00000017715	165	0.63	0.0110401	0.55	0.0404353	1.01	3.87e-05	1.39	7.46e-10	TINAGL1
ENSGALG00000018534	584.4	-1.61	6.28e-16	-1.39	2.93e-11	-1.61	7.59e-16	-1.87	1.45e-21	AQP7
ENSGALG00000018819	80	0.67	2.24e-05	0.55	0.00151451	0.64	6.53e-05	0.57	9.19e-05	TBCEL
ENSGALG00000019063	43.1	1.54	0.00376337	1.23	0.0324816	1.46	0.005496	2.24	3.12e-06	MMP10
ENSGALG00000019262	15.5	-2.05	4.16e-11	-1.55	3.14e-06	-1.58	5.2e-07	-1.49	2.36e-07	HSFY2
ENSGALG00000019867	41.6	0.86	5.74e-05	0.53	0.0279049	0.71	0.000842026	0.64	0.000897629	WDCP
ENSGALG00000019873	117.5	-0.73	1.25e-06	-0.5	0.00245404	-0.49	0.00151944	-0.65	4.35e-06	RDH14
ENSGALG00000020067	12.6	-0.8	0.0280643	-0.99	0.0174494	-1.32	0.000444639	-1.12	0.000861192	VASH2
ENSGALG00000020160	1838.1	-2.65	3.95e-05	-1.69	0.0182592	-2.26	0.000502651	-2.6	1.2e-05	ADH6
ENSGALG00000020316	17.2	1.36	0.00862897	1.53	0.00570368	1.33	0.00945204	3.24	1.76e-11	IL13RA2
ENSGALG00000020410	54	0.4	0.0183506	0.39	0.0310125	0.52	0.00202017	0.77	3.91e-07	TMED8
ENSGALG00000020827	7.8	-2.16	0.000361836	-1.86	0.00146846	-2.47	7.25e-06	-3.31	2.02e-09	ATP13A4
ENSGALG00000021031	115.2	2.09	1.75e-06	2.28	3.43e-07	2.87	8.9e-12	3.32	2.09e-15	ACKR3
ENSGALG00000021047	160.2	-0.82	1.48e-07	-0.98	1.38e-09	-0.81	3.53e-07	-1.07	9.27e-13	KIFAP3
ENSGALG00000021079	62.9	0.58	0.026761	0.6	0.0371811	0.88	0.00079178	1.45	1.2e-09	RGS19
ENSGALG00000021220	12.2	2.57	2.65e-13	2.03	5.04e-09	2.5	9.04e-13	2.26	1.21e-11	PPP1R3D
ENSGALG00000021314	6.7	-1.39	0.0218018	-1.84	0.00323675	-1.86	0.00127903	-2.33	8.85e-06	PLA2G10
ENSGALG00000021355	38.5	0.7	0.0211303	0.8	0.0132549	0.81	0.0076086	1.53	2.95e-08	ENSGALG00000021355
ENSGALG00000021357	26.5	-1.01	0.00011319	-1.03	0.000260288	-1.03	0.00014341	-1.37	1.87e-08	ENSGALG00000021357
ENSGALG00000021569	502.5	0.96	0.00862897	1.19	0.00186423	1.33	0.000172904	1.95	2.95e-09	C1QA
ENSGALG00000021634	49.3	0.7	0.00870833	0.67	0.0223648	0.94	0.000419723	1.29	9.07e-08	MAP7D1
ENSGALG00000021688	167.9	0.45	0.0181956	0.45	0.0297146	0.62	0.000915851	0.77	5.86e-06	CD320
ENSGALG00000021843	132	-0.44	0.0198871	-0.52	0.00986113	-0.51	0.00598101	-0.81	2.02e-06	AUH
ENSGALG00000022874	72.7	0.95	0.000587219	0.62	0.0405959	0.86	0.00173552	0.76	0.00192385	RAB31
ENSGALG00000022926	26.8	1.58	0.00259433	1.17	0.0376519	1.65	0.00166203	2.62	5.6e-08	GPR162
ENSGALG00000023070	14.6	-0.9	0.0039433	-1.07	0.00163065	-1.19	0.000124668	-1.5	1.65e-07	SPIA1
ENSGALG00000023510	1019.4	0.46	0.0125759	0.62	0.00111589	0.62	0.000556173	1.08	5.76e-11	ERP29
ENSGALG00000023682	354.3	0.32	4.73e-05	0.26	0.00186373	0.31	7.54e-05	0.33	3.78e-06	GTF2H3
ENSGALG00000023683	258.2	0.44	0.000222507	0.35	0.00697647	0.41	0.000556173	0.52	1.34e-06	TCTN2
ENSGALG00000023689	1276.1	-1.22	0.0025032	-1.93	1.79e-06	-1.6	5.3e-05	-1.03	0.00378728	ASS1
ENSGALG00000023692	88.4	-1.81	3.55e-12	-1.55	2.08e-08	-1.48	3.26e-08	-1.27	6.1e-07	ENSGALG00000023692
ENSGALG00000023749	750.2	-0.65	1.03e-06	-0.47	0.00114772	-0.53	8.89e-05	-0.59	2.43e-06	DARS2
ENSGALG00000023843	10.6	2.98	4.09e-11	4.01	2.56e-13	3.5	2.01e-13	2.58	2.76e-10	FRMD7
ENSGALG00000023881	8.3	1.1	0.016092	1.02	0.0352486	1.24	0.00485236	1.23	0.00130997	PLXDC1
ENSGALG00000023920	37.2	-0.64	0.000464638	-0.68	0.000350479	-0.71	9.49e-05	-1.24	5.39e-13	PHYKPL
ENSGALG00000024507	74.8	-0.69	0.00055454	-0.51	0.0200601	-0.53	0.00889906	-0.69	0.000137899	MIR22
ENSGALG00000025386	8.7	3.09	6.7e-09	2.4	2.08e-07	3.28	3e-10	4.5	1.82e-12	gga-mir-1723
ENSGALG00000025755	806.8	-0.38	0.000408246	-0.31	0.00789048	-0.28	0.00960019	-0.54	4.43e-08	SPTSSA
ENSGALG00000025945	287.5	-4.63	4.18e-08	-4.45	5.32e-07	-4.95	3.67e-09	-3.38	2.7e-05	AVD
ENSGALG00000026009	733.5	-0.18	0.0143952	-0.17	0.0261316	-0.23	0.0013408	-0.36	2.06e-08	SRP9
ENSGALG00000026055	15.8	1.58	0.00708467	1.36	0.0290702	1.84	0.00188223	2.98	5.6e-08	PALM
ENSGALG00000026092	14.6	1.7	1.2e-05	1.47	0.000255416	1.92	6.24e-07	1.91	1.36e-07	HRH4
ENSGALG00000026107	20.8	-1.03	0.000303562	-0.89	0.00347959	-0.9	0.0016823	-0.71	0.0041746	gga-mir-2954
ENSGALG00000026161	15.7	0.96	0.00259433	1.08	0.00111438	0.77	0.015536	1.28	4.14e-06	ENSGALG00000026161
ENSGALG00000026241	26.1	-1	0.00955645	-1.59	8.13e-05	-1.53	6.72e-05	-2.13	3.6e-09	GRIN3B
ENSGALG00000026271	152.3	0.94	5.43e-11	0.91	5.41e-10	0.99	3.47e-12	1.04	5.95e-14	TM2D3
ENSGALG00000026315	20.1	1.5	0.001349	1.39	0.00501806	1.39	0.00264124	2.31	5.02e-08	RAB34
ENSGALG00000026384	62.8	-3.14	1.43e-30	-3.23	6.92e-31	-3.04	2.57e-29	-3.11	1.93e-30	PCSK4
ENSGALG00000026396	2904.4	-0.24	0.0109122	-0.3	0.00246727	-0.36	8.2e-05	-0.37	1.2e-05	MOG
ENSGALG00000026448	492.4	-0.24	0.00138631	-0.25	0.00200329	-0.26	0.000414066	-0.21	0.00154708	CIAO2A
ENSGALG00000026613	4.4	4.05	4.57e-06	2.65	0.000494818	2.1	0.00317204	3.32	7.06e-06	S100A4
ENSGALG00000026677	30.5	1.36	0.0134977	1.4	0.0184597	1.66	0.00242572	2.64	1.75e-07	F10
ENSGALG00000026716	53.1	4.18	4.71e-24	4.04	1.24e-21	4.69	6.61e-27	4.1	2.96e-23	CELF5
ENSGALG00000026849	4	2.46	0.00191809	1.96	0.00869875	2.04	0.00610004	4.07	2.29e-06	SIAH3
ENSGALG00000026896	95.1	1.09	6.24e-05	0.89	0.00249782	1.14	2.43e-05	1.63	1.48e-10	CDKN1A
ENSGALG00000026970	2680.9	0.91	0.0012841	1.14	7.62e-05	1.36	4.02e-07	1.34	1.48e-07	IFITM3
ENSGALG00000026973	15.5	0.95	0.00242582	1.23	5.94e-05	0.89	0.00389002	1.37	3.12e-07	KIF3C
ENSGALG00000027090	64.7	-1.24	0.000185793	-1.15	0.00114385	-1.22	0.000267524	-1.23	5.29e-05	ENSGALG00000027090
ENSGALG00000027147	135.9	4.09	1.06e-34	4.19	2.33e-34	4.54	2.53e-40	3.77	2.58e-30	ENSGALG00000027147
ENSGALG00000027159	66.9	-1.56	2.28e-05	-1.51	0.000108248	-0.97	0.00995891	-1.91	2.94e-08	ENSGALG00000043816
ENSGALG00000027190	472.7	-0.2	0.0214362	-0.29	0.00163491	-0.29	0.00094776	-0.36	6.52e-06	COX11
ENSGALG00000027192	1511.1	-0.64	6.27e-05	-0.41	0.0208073	-0.41	0.0123725	-0.65	1.17e-05	NTS
ENSGALG00000027292	13.3	-1	0.000317666	-0.79	0.00584713	-0.69	0.0140103	-0.78	0.00134927	gga-mir-6669
ENSGALG00000027363	697.8	-0.74	6.37e-07	-0.72	4.94e-06	-0.84	1.11e-08	-1.05	1.47e-13	C1orf159
ENSGALG00000027416	1181.3	-0.82	8.45e-06	-0.76	9.18e-05	-0.64	0.000624409	-0.58	0.000624535	ROMO1
ENSGALG00000027483	6977.9	-0.94	1.77e-11	-0.64	3.05e-05	-0.72	8.25e-07	-0.79	8.78e-09	GLRX
ENSGALG00000027608	789.9	-0.7	0.000316556	-0.53	0.012104	-0.58	0.00301833	-0.58	0.000864777	PIGC
ENSGALG00000027620	111.1	-0.5	0.000105847	-0.5	0.00017832	-0.47	0.000251183	-0.71	2.11e-09	SDHAF3
ENSGALG00000027630	56.4	0.57	0.0160396	0.61	0.0174593	0.62	0.00860996	1.12	1.2e-07	NPR2
ENSGALG00000027658	7.7	1.58	0.000914479	1.06	0.0316159	1.33	0.00417218	2.41	2.13e-08	TESK1
ENSGALG00000027695	26.2	1.7	0.000113029	1.35	0.0040441	1.88	1.37e-05	1.78	7.62e-06	PCBP4
ENSGALG00000027714	53.6	1.05	9.99e-12	0.86	1.35e-07	0.9	9.13e-09	0.94	2.84e-10	ATG10
ENSGALG00000027788	254.1	-1.1	6.67e-09	-1.16	3.87e-09	-1.21	1.28e-10	-1.27	6.43e-12	CPE
ENSGALG00000027805	31.2	0.62	0.0255094	0.77	0.00929483	0.8	0.00403838	1.07	1.31e-05	ENSGALG00000027805
ENSGALG00000027891	145.2	0.86	0.0120657	0.79	0.0314987	0.8	0.0166048	0.94	0.00169501	NREP
ENSGALG00000028147	163.8	0.97	0.0130028	0.98	0.0197085	1.45	0.000146332	2.23	3.04e-10	CTSK
ENSGALG00000028225	224.4	-1.29	3.37e-13	-0.96	5.77e-07	-1.09	1.78e-09	-0.83	1.74e-06	SLC17A9
ENSGALG00000028560	5.2	1.47	0.0171185	2.3	0.00052749	2.74	7.92e-05	3.79	2.34e-07	BGLAP
ENSGALG00000028565	80.7	1.45	0.00884925	1.34	0.0244432	1.66	0.00237816	2.85	1.26e-08	PCDHGB4
ENSGALG00000028567	322.5	1.41	0.0164793	1.5	0.0184041	1.7	0.00345468	3.73	2.86e-12	MYL9
ENSGALG00000028638	83.4	-1.74	1.26e-05	-1.37	0.00146648	-1.11	0.00631862	-2.15	8.64e-09	CNP1
ENSGALG00000028673	110.8	-1.57	3.3e-17	-1.64	6.08e-18	-1.42	5.02e-14	-1.4	4.82e-14	ENSG00000173926
ENSGALG00000028696	310.7	0.23	0.0229097	0.23	0.0376519	0.32	0.00177728	0.23	0.00906013	FTL
ENSGALG00000028744	114.1	-0.83	0.000143197	-0.82	0.000384741	-0.6	0.00728199	-0.7	0.000418514	TMEM18
ENSGALG00000028815	26.4	-1.19	0.000211528	-1.15	0.000672315	-1.11	0.000390246	-1.84	5.45e-10	ENSGALG00000028815
ENSGALG00000028996	400.6	-0.77	5.68e-07	-0.71	1.27e-05	-0.67	2.44e-05	-0.56	0.000109583	SIGMAR1
ENSGALG00000029072	16.2	1.61	0.0143952	1.45	0.0384557	2.11	0.00142138	4.03	7.81e-10	NTN3
ENSGALG00000029211	2.8	1.88	0.00574106	1.74	0.0181867	1.51	0.0216801	2.57	2.58e-05	FKBP6
ENSGALG00000029354	532.8	0.51	0.00421086	0.47	0.015389	0.68	8.67e-05	0.93	7.61e-09	GMIP
ENSGALG00000029390	115.4	-0.45	0.00126089	-0.67	2.42e-06	-0.45	0.00133698	-0.5	7.24e-05	C12orf65
ENSGALG00000029446	17.8	1.81	0.00115294	1.38	0.0199287	2.72	6.91e-07	3.28	4.9e-10	ENSGALG00000029446
ENSGALG00000029502	746.8	0.41	0.0266299	0.45	0.0263969	0.51	0.00604085	0.9	1.16e-07	CLIC2
ENSGALG00000029521	92.9	-4.06	1.04e-09	-2.71	0.000165986	-3.37	5.2e-07	-4.06	3.3e-10	SKOR1
ENSGALG00000029528	128.7	1.08	0.0189028	1.09	0.0292732	1.4	0.0020238	2.47	3.18e-09	KIRREL1
ENSGALG00000029540	7.1	4.03	2.09e-07	3.15	6.84e-06	4.83	5.3e-09	4.76	5.76e-10	MMRN2
ENSGALG00000029572	332.9	-0.66	6.3e-13	-0.58	1.33e-09	-0.64	5.33e-12	-0.68	5.83e-14	TOP1MT
ENSGALG00000029669	308.7	0.85	0.0136805	0.93	0.0131887	1.12	0.00101516	1.74	2.51e-08	C1QC
ENSGALG00000029670	413.1	-0.31	0.0266114	-0.48	0.00113785	-0.36	0.00923377	-0.36	0.00369537	CRYZL1
ENSGALG00000029694	20.1	1.04	0.00926629	0.95	0.0258823	1.3	0.00100671	2.13	4.82e-09	SNTA1
ENSGALG00000029724	32	2.4	9.6e-13	3	1.15e-17	2.91	4.14e-18	3.25	1.38e-22	MTURN
ENSGALG00000029788	90	-1.03	0.000139191	-0.99	0.000552688	-0.62	0.0231061	-0.62	0.00941302	CCK
ENSGALG00000029794	86.3	-0.99	0.000298122	-0.7	0.0189221	-0.94	0.000585335	-1.1	1.03e-05	AKAP7
ENSGALG00000029820	114.6	0.45	0.013396	0.59	0.00201674	0.53	0.00353019	0.52	0.00113781	NMRAL1
ENSGALG00000029915	68.8	-0.49	0.00197581	-0.43	0.0118274	-0.59	0.000209577	-0.36	0.00819527	RBM34
ENSGALG00000029999	48.4	0.56	0.0232749	0.85	0.0010256	0.63	0.00987168	1.27	8.41e-09	CCDC102A
ENSGALG00000030027	48.9	1.78	0.000286788	1.65	0.00160082	1.9	0.000108494	2.97	7.79e-11	MCAM
ENSGALG00000030054	43.8	-0.66	0.0022944	-0.89	8.6e-05	-0.71	0.00105557	-1.08	5.26e-08	PTPRN2
ENSGALG00000030075	1558.1	3.03	0.000171721	2.37	0.00688791	2.07	0.0107157	6.14	9.73e-17	FCGBP
ENSGALG00000030475	1439.9	-0.45	2.66e-06	-0.44	1.41e-05	-0.36	0.000211335	-0.37	3.13e-05	SCO1
ENSGALG00000030587	112.8	0.87	0.0031179	0.83	0.00872063	1.2	3.44e-05	1.9	1.59e-12	ENSGALG00000030587
ENSGALG00000030602	99.4	1.3	0.000216895	1.32	0.000332049	1.61	2.75e-06	2.58	2.09e-15	ADAM33
ENSGALG00000030614	1587.1	-2.34	2.24e-11	-2.29	3.94e-10	-2.47	1.32e-12	-2.75	1.24e-15	ADH6
ENSGALG00000030720	49.2	2.96	8.17e-06	2.72	9.55e-05	3.53	7.27e-08	2.46	4.78e-05	ENSGALG00000030720
ENSGALG00000030773	13.2	2.78	1.06e-09	2.49	1.42e-07	2.46	6.83e-08	2.57	2.42e-09	CP
ENSGALG00000030783	1619.5	-0.27	0.0122597	-0.38	0.000788881	-0.26	0.0146056	-0.33	0.000592301	GTPBP1
ENSGALG00000030845	26.4	0.75	0.0188152	0.83	0.0154485	0.81	0.0103704	1.67	7.09e-09	ENHO
ENSGALG00000030849	354.8	1.01	2.4e-07	0.83	7.16e-05	0.93	2.24e-06	0.64	0.000387774	ENSGALG00000030849
ENSGALG00000030858	22	-2.97	2.87e-09	-1.67	0.00178309	-2.2	9.2e-06	-3.23	7.63e-12	FRMD5
ENSGALG00000030918	1613.6	0.4	0.000861473	0.38	0.00278946	0.31	0.00944417	0.58	1.5e-07	CIRBP
ENSGALG00000030933	282.4	-0.79	6.04e-08	-0.8	1.27e-07	-0.84	7.63e-09	-0.95	1.16e-11	C12orf73
ENSGALG00000031000	1141.8	-0.58	0.000752227	-0.41	0.0307767	-0.45	0.00994426	-0.55	0.000454814	APRT
ENSGALG00000031013	870.7	-2.08	3.02e-24	-1.85	5.61e-18	-1.82	1.15e-18	-1.88	4.57e-20	DHDH
ENSGALG00000031067	49.6	1.16	0.000103512	0.97	0.00239687	1.36	5.41e-06	1.51	3.83e-08	TMEM132A
ENSGALG00000031076	94.1	0.45	0.00413722	0.39	0.0208548	0.55	0.000386	0.52	0.000204224	ESRP1
ENSGALG00000031142	3811.8	-0.45	1.2e-05	-0.31	0.00769305	-0.32	0.00276082	-0.58	2.56e-09	ACAA2
ENSGALG00000031186	27.8	0.92	0.00011319	0.94	0.00016025	1.08	4.01e-06	0.6	0.0037303	MEI1
ENSGALG00000031227	162.5	0.55	0.000560216	0.79	6.32e-07	0.72	2.54e-06	0.5	0.000400669	ELP6
ENSGALG00000031306	54.3	1.06	0.00702329	1.4	0.000652493	1.73	7.22e-06	2.15	3.1e-09	BHLHA15
ENSGALG00000031493	4287.5	-0.43	0.00557183	-0.5	0.00267925	-0.43	0.00569129	-0.39	0.0048799	BAK1
ENSGALG00000031497	11.1	-1.85	0.000242583	-1.71	0.00168447	-1.57	0.0016067	-1.95	4.09e-05	ANXA4
ENSGALG00000031709	13.6	1.11	0.000163456	0.93	0.00373585	1.12	0.000160765	1.5	1.56e-08	ENSGALG00000031709
ENSGALG00000031714	3.7	2.28	0.000299571	1.94	0.00140722	2.79	0.000228288	1.54	0.00257857	ENSGALG00000031714
ENSGALG00000031872	3079.6	-1.1	7.71e-09	-1.09	4.71e-08	-1.14	1.71e-09	-1.1	2.45e-09	AGMAT
ENSGALG00000031916	136.3	-0.78	1.22e-05	-0.62	0.00126005	-0.47	0.0099445	-0.73	1.02e-05	ZP1
ENSGALG00000031928	691	-0.37	0.00147333	-0.32	0.0121885	-0.32	0.00583695	-0.36	0.000553379	SPTLC2
ENSGALG00000031934	691.3	0.5	2.54e-05	0.3	0.0245059	0.45	0.000204438	0.68	7.68e-10	TES
ENSGALG00000031960	16.5	0.74	0.0283546	1.02	0.00461898	0.85	0.0132669	1.12	0.000194122	LEF1
ENSGALG00000032146	37.9	-0.58	0.00630792	-0.77	0.000652493	-0.77	0.00030892	-0.52	0.00441348	SLC4A5
ENSGALG00000032206	8.4	1.12	0.00801095	0.97	0.0369346	1.41	0.0017323	2.31	1.6e-08	MARVELD1
ENSGALG00000032308	28.8	-0.56	0.0246991	-0.61	0.0279192	-0.76	0.00264124	-0.99	1.35e-05	LRMDA
ENSGALG00000032316	2031.4	-0.4	0.000104999	-0.28	0.0122107	-0.41	6.97e-05	-0.44	3.9e-06	CDV3
ENSGALG00000032419	215.1	0.56	0.00251225	0.49	0.0130783	0.68	0.00016761	0.69	2.39e-05	STARD8
ENSGALG00000032529	511	0.39	0.0158666	0.42	0.0150967	0.58	0.000239357	0.53	0.000207366	WDR43
ENSGALG00000032563	641.5	-0.29	0.00493582	-0.33	0.00246602	-0.33	0.00102031	-0.39	2.63e-05	FBXO34
ENSGALG00000032614	10.7	-0.96	0.0101817	-1.32	0.00114041	-1.91	2.46e-06	-1.53	2.83e-05	ART1
ENSGALG00000032679	1183.3	-0.72	8.72e-12	-0.53	2.72e-06	-0.58	7.43e-08	-0.7	1.77e-11	GCSH
ENSGALG00000032736	492.9	1.1	0.00491657	1.12	0.00764142	1.35	0.000456034	2.06	6.75e-09	MGLL
ENSGALG00000032743	86	0.64	0.000114197	0.8	3.18e-06	0.74	9.08e-06	0.7	4.84e-06	C1orf112
ENSGALG00000032784	2.1	3.48	9.75e-05	3.33	0.00064256	2.93	0.00145139	3.95	1.26e-06	ENSGALG00000032784
ENSGALG00000032916	166.7	0.92	8.72e-07	0.86	1.52e-05	0.92	1.18e-06	1.03	6.69e-09	ENSGALG00000032916
ENSGALG00000032988	436.2	0.4	4.03e-05	0.36	0.000454958	0.55	5.3e-09	0.41	5.42e-06	PCMT1L
ENSGALG00000033017	108.2	2.27	5.62e-09	2.5	4.56e-10	3.58	1.39e-20	2.69	1.19e-12	C2orf88
ENSGALG00000033062	193	1.26	8.12e-16	1.38	5.61e-18	1.16	1.84e-13	1.06	4.66e-12	PDE6D
ENSGALG00000033157	89.9	0.78	0.000104999	0.78	0.000194589	0.97	6.91e-07	1.08	4.05e-09	ADAMTS10
ENSGALG00000033170	2478.4	-0.43	0.001349	-0.32	0.0262717	-0.46	0.000465459	-0.38	0.00138223	GMDS
ENSGALG00000033171	848	1.87	4.83e-06	2.02	1.84e-06	1.73	2.74e-05	2.37	6.86e-10	TGM4
ENSGALG00000033203	831.4	-0.66	0.00199677	-0.61	0.00770337	-0.49	0.0204019	-0.7	0.000212301	TRIM54
ENSGALG00000033293	30.2	0.88	0.000815634	0.63	0.0256243	0.68	0.010494	1.02	1.44e-05	ACAP3
ENSGALG00000033322	178.4	-0.59	0.000111725	-0.71	6.11e-06	-0.51	0.00093457	-0.49	0.000374974	MTHFSD
ENSGALG00000033338	2665.2	-0.78	0.000703529	-0.6	0.0185319	-0.9	8.56e-05	-1.2	1.38e-08	GPT2
ENSGALG00000033386	2045.7	-0.68	9.75e-05	-0.57	0.00281328	-0.51	0.00417854	-0.68	2.62e-05	RHOD
ENSGALG00000033419	1.4	3.64	0.00011905	3.27	0.00169777	3.07	0.00213728	4.3	7.68e-07	ENSGALG00000033419
ENSGALG00000033769	39.8	0.61	0.0016845	0.63	0.00258556	0.8	3.76e-05	0.93	8.64e-08	BBS10
ENSGALG00000033828	129.6	0.48	0.00380966	0.42	0.0195168	0.45	0.00668368	0.58	8.82e-05	PYCR3
ENSGALG00000033950	2680.3	-0.39	2.14e-08	-0.37	3.92e-07	-0.35	7.39e-07	-0.47	4.26e-12	DERL1
ENSGALG00000033954	531.2	-0.34	0.00129997	-0.37	0.00108612	-0.36	0.00077986	-0.29	0.00210848	TMEM248
ENSGALG00000034021	6.9	3.02	6.39e-10	3.01	1.52e-07	2.43	2.77e-06	2.54	1.42e-07	ENSGALG00000034021
ENSGALG00000034025	3.3	1.91	0.0254871	2.11	0.0193249	2.22	0.0109575	3.93	1.04e-05	ASIC1
ENSGALG00000034137	1453.9	-0.68	0.00233203	-0.62	0.0110778	-0.53	0.0171661	-0.55	0.00495477	DNAJC5G
ENSGALG00000034456	25.9	1.9	0.00323588	1.47	0.036115	1.73	0.00706854	3.57	3.4e-09	PRELP
ENSGALG00000034501	2214.7	-0.73	6.27e-05	-0.44	0.0304851	-0.55	0.00299317	-0.9	9.73e-08	ATP8B2
ENSGALG00000034511	713.4	-0.57	0.000538491	-0.5	0.00452071	-0.44	0.00720589	-0.74	7.53e-07	ZC3HAV1
ENSGALG00000034527	22.5	-2.08	0.0109267	-2.38	0.00688791	-2.66	0.00114357	-2.73	0.000239113	ENSGALG00000034527
ENSGALG00000034533	5.1	-1.44	0.0105677	-1.45	0.0154884	-1.29	0.0211887	-2.44	7.66e-06	ENSGALG00000034533
ENSGALG00000034550	211.3	-0.52	1.8e-05	-0.37	0.00584395	-0.49	9.01e-05	-0.43	0.00013709	POLR2M
ENSGALG00000034560	32.3	1.19	0.00499118	1.12	0.0142173	1.63	0.00010307	2.78	2.69e-12	SCARF2
ENSGALG00000034737	39.6	1.17	0.000217139	0.93	0.00594956	0.88	0.00610614	1.82	6.25e-10	GLIS2
ENSGALG00000034741	62.9	-3.36	3.35e-07	-1.55	0.0361998	-3.01	5.18e-06	-2.96	1.51e-06	ETNPPL
ENSGALG00000034859	467.8	0.17	0.024343	0.22	0.00522022	0.29	7.26e-05	0.22	0.000731371	COMMD9
ENSGALG00000035017	147	0.68	0.0164736	0.79	0.00996537	1	0.000369689	1.6	5.75e-10	ENSGALG00000035017
ENSGALG00000035029	220.3	0.4	0.000280474	0.27	0.025538	0.49	5.18e-06	0.48	1.2e-06	VRK3
ENSGALG00000035194	171.3	0.41	0.00351376	0.35	0.0249663	0.46	0.00112644	0.63	6.87e-07	ARHGAP25
ENSGALG00000035223	896.5	-0.69	3.7e-05	-0.53	0.00370787	-0.56	0.000963853	-0.67	1.48e-05	NDUFA6
ENSGALG00000035230	9.5	-7.43	8.37e-07	-6.15	0.000138272	-6.56	1.93e-05	-6.39	7.15e-06	CSMD1
ENSGALG00000035369	623.4	-1.62	6.7e-09	-1.28	2.13e-05	-1.38	1.42e-06	-1.58	5.08e-09	Dusp3
ENSGALG00000035565	12.2	0.96	0.00318016	1.01	0.00515738	1.37	2.2e-05	1.04	0.000110507	ZAR1
ENSGALG00000035596	69.9	1.01	0.0246397	1.29	0.00758242	1.54	0.000506733	2.36	8.6e-09	NT5DC2
ENSGALG00000035636	1855.6	-0.74	1.56e-06	-0.62	0.000204334	-0.69	9.41e-06	-0.86	4.05e-09	PHYH
ENSGALG00000035804	2838.7	-0.65	0.000144145	-0.73	4.59e-05	-0.67	9.15e-05	-0.66	2.7e-05	SQSTM1
ENSGALG00000035836	796	0.55	0.00103269	0.57	0.00110427	0.69	2.61e-05	0.82	6.61e-08	LDHB
ENSGALG00000035842	63.3	0.76	0.00245254	0.81	0.00237779	0.85	0.000642749	1.36	2.59e-09	SLC37A2
ENSGALG00000035949	1924.4	-0.42	0.0015896	-0.31	0.0358619	-0.46	0.000627564	-0.61	6.39e-07	ACAD11
ENSGALG00000035960	30.2	1.13	0.0271537	1.42	0.0108544	1.53	0.00284118	2.48	1.28e-07	MYH7
ENSGALG00000035994	296.7	0.83	2.04e-09	0.61	4.49e-05	0.57	8.31e-05	0.85	2.2e-10	ENSGALG00000035994
ENSGALG00000036175	88.8	1.77	1.14e-05	1.71	6.32e-05	2.1	1.13e-07	2.06	5.02e-08	CAPG
ENSGALG00000036214	1561.2	-0.58	2.63e-11	-0.39	4.73e-05	-0.37	5.93e-05	-0.51	2.32e-09	PARK7
ENSGALG00000036395	402	0.4	0.0231442	0.59	0.00155897	0.6	0.000559013	0.88	2.78e-08	TRAV4
ENSGALG00000036492	113	0.49	0.00999116	0.61	0.00256147	0.71	0.000165626	1.04	2.15e-09	DAGLA
ENSGALG00000036527	29	1.1	3.8e-07	0.8	0.000652493	1.02	4.48e-06	1.34	1.35e-10	SYBU
ENSGALG00000036582	10.9	3.86	4.18e-08	2.78	2.41e-05	3.06	1.27e-06	3.01	5.41e-07	ENSGALG00000036582
ENSGALG00000036736	738	-0.57	2.26e-05	-0.45	0.00216305	-0.51	0.00016797	-0.42	0.000663073	KXD1
ENSGALG00000036749	394.3	0.33	0.0161752	0.34	0.0191958	0.51	0.000101929	0.34	0.00366582	MRPS28
ENSGALG00000036789	38	1.53	2.54e-06	0.8	0.0290418	1.19	0.000341239	1.66	8.23e-08	ADGRL2
ENSGALG00000036806	13.2	1.24	0.0119138	1.38	0.00662746	1.84	0.000160831	2.52	2.23e-08	GDF11
ENSGALG00000036990	4046	0.51	8.62e-06	0.68	2.32e-09	0.66	2.58e-09	0.35	0.000830931	DECR1
ENSGALG00000037020	1450.4	0.94	1.79e-06	0.89	1.82e-05	1.2	3e-10	0.98	1.2e-07	SCT
ENSGALG00000037026	15.7	0.82	0.0211081	0.89	0.0204356	1.06	0.00312446	1.61	1.02e-06	ENSGALG00000037026
ENSGALG00000037097	268.5	0.62	0.000176758	0.48	0.00872063	0.43	0.0100782	0.78	2.75e-07	GRK3
ENSGALG00000037131	5.4	2.25	0.000809726	1.54	0.0239693	2.96	6.69e-05	3.25	1.64e-06	ENSGALG00000037131
ENSGALG00000037156	195.5	-2.29	3.96e-10	-1.95	5.04e-07	-1.55	5.08e-05	-2.34	5.23e-11	ENSGALG00000037156
ENSGALG00000037370	30.3	0.69	0.0122623	0.65	0.0283105	0.82	0.00280171	1.14	2.38e-06	NAV1
ENSGALG00000037390	13	-0.86	0.0253077	-0.89	0.0307711	-1.02	0.00688384	-1.03	0.00230676	GPR83L
ENSGALG00000037414	71	-0.54	0.0146248	-0.61	0.00971521	-0.72	0.000938454	-0.73	0.000187092	DNAJC28
ENSGALG00000037521	518.3	0.45	0.0139632	0.6	0.00155897	0.77	1.45e-05	0.67	4.25e-05	PRCP
ENSGALG00000037642	65.6	-1.69	4.07e-05	-1.12	0.0138887	-1.29	0.00212073	-1.85	8.82e-07	SLC23A1
ENSGALG00000037669	163.8	0.87	0.00327266	1.01	0.00117132	0.96	0.00101377	1.31	9.42e-07	FKBP9
ENSGALG00000037737	406.3	-0.81	0.00122378	-0.64	0.0192033	-0.74	0.00301204	-0.86	0.00014903	MANBAL
ENSGALG00000037787	87.9	1.6	6.32e-22	1.34	1.24e-15	1.82	8.62e-29	2.02	1.56e-35	MEF2D
ENSGALG00000037838	14818.9	-0.96	2.45e-10	-0.82	3.39e-07	-0.82	1.07e-07	-0.85	9.91e-09	MT-ND6
ENSGALG00000037851	23.6	1.4	0.000212039	1.05	0.01016	1.44	0.000150368	1.87	5.36e-08	KK34
ENSGALG00000037950	81.1	-1.7	6.7e-09	-0.82	0.0154342	-1.22	6.69e-05	-1.46	1.84e-07	ALPK3
ENSGALG00000037953	1653.8	-1.71	4.96e-25	-1.54	2.92e-19	-1.56	5.46e-21	-1.46	1.96e-18	TUBA1A
ENSGALG00000038458	16.3	1.52	0.0128821	1.76	0.00656904	2.5	5.59e-05	3.26	7.02e-09	LOXL1
ENSGALG00000038536	1452.2	0.32	0.0202658	0.47	0.00115571	0.52	0.000114124	0.69	2.94e-08	SH3BGRL3
ENSGALG00000038550	49	-1.3	4.32e-11	-1.4	1.33e-11	-1.18	4.94e-09	-1.19	1.29e-09	ANXA4
ENSGALG00000038575	4.4	1.34	0.0124233	1.11	0.0264023	1.57	0.00357406	1.33	0.000448865	ENSGALG00000038575
ENSGALG00000038599	4239	-0.94	3.29e-05	-0.58	0.0217999	-0.76	0.000908662	-0.88	2.8e-05	PMM1
ENSGALG00000038671	6462	-0.73	3.96e-05	-0.65	0.000641309	-0.54	0.00260579	-0.79	1.43e-06	ENSGALG00000038671
ENSGALG00000038683	6.5	-1.54	0.000113029	-0.91	0.0377907	-1.11	0.00260579	-1.13	0.0015283	ENSGALG00000038683
ENSGALG00000038769	2.9	-1.53	0.0123466	-1.61	0.0042502	-2.22	0.00105833	-2.23	6.75e-05	USH1G
ENSGALG00000038884	85	-1.01	0.000188846	-0.92	0.00133599	-0.75	0.00545724	-1.06	1.36e-05	SRL
ENSGALG00000038918	7.6	-1.82	0.000109047	-2.2	1.39e-05	-1.67	0.00030892	-1.44	0.00040437	CD8A
ENSGALG00000038933	34.4	0.98	0.00507186	1.12	0.00278946	1.12	0.00131701	1.74	5.62e-08	FABP7
ENSGALG00000039146	28.1	0.71	0.023194	0.87	0.0104056	0.84	0.00682004	1.21	1.52e-05	CCR4
ENSGALG00000039170	7.6	1.61	0.0069027	1.8	0.00338659	2	0.00066633	3.88	1.73e-10	LHFPL5
ENSGALG00000039200	61.1	1.1	9.59e-08	0.83	0.000252481	0.93	1.58e-05	1.17	4.51e-09	AXIN2
ENSGALG00000039205	23.6	2.76	0.000199669	2.78	0.000400953	2.96	7.18e-05	1.66	0.0100908	CCT3
ENSGALG00000039302	177.3	0.53	0.0001515	0.67	3.27e-06	0.66	2.4e-06	0.57	8.44e-06	RIOX2
ENSGALG00000039432	18.5	0.93	0.013396	1.12	0.00411195	1.24	0.000967549	1.93	3.54e-08	P2RY13
ENSGALG00000039452	20.1	1.2	0.0159846	1.34	0.0110372	2.13	1.45e-05	3.03	1.63e-10	GJA5
ENSGALG00000039473	588.2	0.43	0.0103416	0.46	0.0119691	0.49	0.00351511	0.52	0.000432598	NOP53
ENSGALG00000039480	22.8	3.18	4.49e-16	2.35	8.26e-10	2.81	6.22e-13	2.42	1.53e-11	ENSGALG00000039480
ENSGALG00000039589	45.1	0.75	9.22e-05	0.68	0.000877882	1.04	3.26e-08	0.7	5.26e-05	HUS1
ENSGALG00000039708	122.7	0.52	0.00612851	0.74	0.000137314	0.62	0.000922756	0.91	8.87e-08	PRAM1
ENSGALG00000039863	4.4	1.82	0.00159367	1.38	0.0167416	1.27	0.0224661	1.99	4.78e-05	DDX25
ENSGALG00000039872	22.6	1.52	0.0091161	1.55	0.0131934	2.09	0.000327074	3.93	4.51e-12	PDLIM4
ENSGALG00000039983	425.1	-0.72	7.15e-07	-0.37	0.0238292	-0.56	0.000166191	-0.68	7.71e-07	EEPD1
ENSGALG00000039989	24.1	1.1	0.000287852	0.85	0.00769305	1.29	8.45e-06	1.39	5.07e-07	GPR160
ENSGALG00000040030	33.5	1	0.00188267	0.95	0.00588438	1.41	1.23e-05	1.74	2.79e-09	PHLDB1
ENSGALG00000040055	141.2	-0.56	0.000945912	-0.55	0.00271555	-0.52	0.00229572	-0.64	3.34e-05	MANBAL
ENSGALG00000040120	27.7	0.99	4.67e-05	1.07	2.68e-05	1.34	1.78e-08	1.21	1.26e-08	GLYATL3
ENSGALG00000040267	1220.4	-0.64	1.33e-08	-0.54	5.59e-06	-0.63	1.54e-08	-0.69	2.22e-10	IVD
ENSGALG00000040364	1605.3	0.29	0.00566372	0.38	0.000388423	0.45	8.15e-06	0.3	0.00118135	HERPUD2
ENSGALG00000040426	600.8	0.9	0.000655061	0.92	0.00107944	1.11	2.1e-05	0.6	0.00920752	CREG1
ENSGALG00000040434	116.7	-3.41	3.1e-09	-2.31	0.000225955	-3.1	8.83e-08	-2.98	6.26e-08	ENSGALG00000040434
ENSGALG00000040484	3088	0.42	6.28e-06	0.39	7.59e-05	0.47	3.72e-07	0.49	2.94e-08	SEC31A
ENSGALG00000040529	2.5	3.15	0.000730742	3.76	0.000129561	4.24	3.06e-06	4.68	3.68e-08	DLX3
ENSGALG00000040549	44.5	1.13	6.01e-05	1.03	0.000464067	1.39	4.43e-07	1.74	2.28e-11	HTR7
ENSGALG00000040655	22.4	1.52	0.0105484	1.39	0.0279869	1.63	0.00538256	3.15	6.73e-09	FAM20A
ENSGALG00000040755	30.7	1.63	0.00961407	1.42	0.0358619	1.86	0.00276156	3.35	8.14e-09	ANGPT4
ENSGALG00000040761	103.2	1.77	0.000593823	1.52	0.00612104	1.99	9.94e-05	3.52	1.62e-13	DRD4
ENSGALG00000040768	799	-0.38	0.00073252	-0.37	0.00175734	-0.4	0.000320948	-0.37	0.00020141	MAL2
ENSGALG00000040796	35.1	-0.45	0.0193084	-0.47	0.0276458	-0.72	0.000218519	-0.55	0.00114451	AOPEP
ENSGALG00000040817	107.4	0.47	0.000900337	0.47	0.00163912	0.42	0.00334385	0.55	1.67e-05	NEMP2
ENSGALG00000040873	634.5	-0.38	7.74e-07	-0.36	1.05e-05	-0.3	0.000175933	-0.31	2.42e-05	MRPL3
ENSGALG00000041120	123.7	0.68	0.000732707	0.61	0.00380203	0.58	0.00355069	0.86	1.74e-06	METTL24
ENSGALG00000041344	2206.2	0.52	0.000186771	0.97	4.84e-13	0.88	2.18e-11	0.78	1.19e-09	FABP5
ENSGALG00000041573	221.1	-0.43	2.1e-06	-0.26	0.00984767	-0.3	0.00160767	-0.32	0.000132155	IMPAD1
ENSGALG00000041833	21	-3.85	0.000203611	-3.19	0.00583509	-4.09	7.18e-05	-3.65	9.89e-05	ENSGALG00000041833
ENSGALG00000041863	643.7	0.23	0.0146248	0.29	0.00341562	0.36	9.06e-05	0.39	2.12e-06	MRPL13
ENSGALG00000041909	1748.1	-1.25	9.48e-13	-1.24	8.4e-12	-1.12	2.54e-10	-1.17	1.19e-11	RDH16
ENSGALG00000041921	39.4	-0.57	0.00860607	-0.7	0.0021583	-0.74	0.000593357	-0.99	3.02e-07	CWH43
ENSGALG00000041977	4087.1	-0.58	0.000440623	-0.45	0.0131934	-0.47	0.0052398	-0.7	3.39e-06	RNF128
ENSGALG00000042073	71.9	-0.6	0.0101042	-0.58	0.0206939	-0.58	0.0119822	-0.76	0.000211473	ENSGALG00000042073
ENSGALG00000042148	75.5	0.5	0.0124216	0.53	0.0149727	0.67	0.000709707	1.17	1.48e-10	FKBP5
ENSGALG00000042159	22	-1.16	7.74e-07	-1.57	4.86e-10	-1.44	2.48e-09	-1.36	1.28e-09	SLITRK3
ENSGALG00000042269	38.5	-0.6	0.0165446	-0.85	0.00144627	-0.87	0.000553069	-1.12	1.73e-06	METTL25
ENSGALG00000042279	4.4	2.45	0.0059959	1.81	0.038193	2.81	0.000967549	3.07	1.41e-05	CYP24A1
ENSGALG00000042599	157.5	0.4	0.00111373	0.43	0.000840073	0.4	0.000993695	0.37	0.000616692	TMEM64
ENSGALG00000042611	130.5	-1.83	1.13e-05	-2.8	1.41e-11	-2.1	3.34e-07	-1.42	0.000205659	CLEC2B
ENSGALG00000042656	22.3	-4.02	1.52e-11	-3.73	1.68e-09	-3.89	3.53e-11	-4.43	2.75e-13	ENSGALG00000042656
ENSGALG00000042679	145	-0.69	0.0201703	-0.67	0.0399396	-0.84	0.00441381	-0.85	0.00123832	RETREG1
ENSGALG00000042708	44.6	-1	8.47e-08	-1.16	3.31e-09	-0.92	1.51e-06	-1.21	1.28e-11	ENSGALG00000042708
ENSGALG00000042928	21.5	-1.46	0.00202765	-1.57	0.00192938	-1.83	7.96e-05	-1.95	4.17e-06	ENSGALG00000042928
ENSGALG00000042929	181.8	-0.87	0.000462483	-0.83	0.00188738	-0.7	0.00565568	-0.98	1.66e-05	GJC3
ENSGALG00000042949	128.6	0.66	0.000201258	0.69	0.000186562	0.64	0.000343284	0.99	1.35e-09	MGMT
ENSGALG00000043052	81.8	1.23	5.79e-05	1.26	7.25e-05	1.06	0.000553969	1.81	1.53e-10	CD1D
ENSGALG00000043118	697	0.95	2.34e-07	1.01	9.89e-08	0.58	0.00220407	0.44	0.00823721	ATP10A
ENSGALG00000043128	117.6	1.3	7.14e-10	1.05	1.98e-06	1.59	2.74e-14	1.5	1.56e-13	ARHGEF10L
ENSGALG00000043329	1070.4	0.46	0.0110876	0.53	0.0060324	0.66	0.000175933	1.02	3.84e-10	PTMA
ENSGALG00000043610	670	2.3	0.00180443	2.02	0.0112431	1.85	0.0114424	4.58	9.39e-12	ENSGALG00000043610
ENSGALG00000043671	55.1	-1.16	1.8e-06	-1.26	5.04e-07	-1.43	1.78e-09	-1.59	3.71e-12	ENSGALG00000043671
ENSGALG00000043676	69.5	-0.4	0.00319985	-0.46	0.00114385	-0.5	0.000244866	-0.61	8.21e-07	CHCHD7
ENSGALG00000043733	456.9	-0.44	1.09e-05	-0.31	0.00499226	-0.26	0.0109575	-0.45	1.1e-06	TMEM50A
ENSGALG00000043787	501.7	-1.72	6.47e-15	-1.12	3.38e-06	-1.47	5.32e-11	-1.6	3.05e-13	DEPTOR
ENSGALG00000043920	196	-0.44	0.00573267	-0.38	0.0272595	-0.35	0.02445	-0.45	0.00118392	OTUD3
ENSGALG00000043926	19	-0.75	0.00196567	-0.87	0.000737666	-0.59	0.0140236	-0.66	0.00224438	CCDC27
ENSGALG00000044218	4.7	2.47	1.1e-05	3.88	1.55e-07	2.36	6.74e-05	1.68	0.0001044	CD8A
ENSGALG00000044327	8.8	1.52	0.00521531	2.1	0.000189452	1.8	0.000610583	1.11	0.0100202	CD8A
ENSGALG00000044406	309.1	1.19	0.00364824	1.12	0.0112792	1.43	0.00038202	1.58	1.78e-05	PPP1R1B
ENSGALG00000044519	168	-0.69	8.4e-05	-0.56	0.0033844	-0.55	0.00202017	-0.62	0.000112369	COA8
ENSGALG00000044525	386.4	-0.68	0.00878938	-0.79	0.00452931	-0.94	0.000233145	-0.61	0.00727992	NFKBIE
ENSGALG00000044662	4.1	-4.79	0.000229119	-5.67	1.7e-05	-3.69	0.00460746	-3.31	0.0029465	ENSGALG00000044662
ENSGALG00000044668	2.8	2.19	0.00585302	2.42	0.00364812	2.39	0.00210572	3.45	2.58e-05	ENSGALG00000044668
ENSGALG00000044709	3.6	2.07	0.00238901	1.51	0.0330834	2.07	0.00168595	3.09	1.38e-06	ENSGALG00000044709
ENSGALG00000044755	14	1.63	0.000504002	3.01	5.35e-09	1.61	0.000583271	1.81	1.39e-05	CD8A
ENSGALG00000044817	200.8	1.93	8.97e-05	1.36	0.0127603	1.33	0.00809437	1.12	0.00993119	ENSGALG00000044817
ENSGALG00000044940	241.3	-2.55	0.00289059	-2.41	0.00898874	-1.95	0.0208766	-1.9	0.0104519	GCNT3
ENSGALG00000045021	82.6	0.91	0.000841982	0.94	0.00125013	0.91	0.000823493	1.12	6.81e-06	GIMAP7
ENSGALG00000045173	5.7	1.43	0.00635525	1.53	0.00719954	1.34	0.00972608	1.7	0.000144394	ENSGALG00000045173
ENSGALG00000045196	736.9	-1.92	0.000187484	-2.28	1.51e-05	-1.21	0.0188922	-1.37	0.00293014	LAPTM4B
ENSGALG00000045212	14	1.41	0.000641114	1.21	0.00512555	1.49	0.000252154	2.27	3.88e-09	PLCD3
ENSGALG00000045366	539.3	-0.94	5.91e-07	-0.49	0.0204968	-0.69	0.000363627	-1.31	2.09e-13	HSD3B7
ENSGALG00000045540	345.1	2.01	4.99e-23	1.5	3.33e-12	1.66	7.77e-16	2.33	4.91e-31	CLEC2B
ENSGALG00000046258	31.7	2.15	0.000103917	1.6	0.00830232	1.84	0.00101383	2.48	1.59e-06	FAM92A
ENSGALG00000046316	6.1	-2.65	0.000317666	-3.14	5.17e-05	-3.37	1.31e-05	-2.53	4.81e-05	CFAP97D1
ENSGALG00000046326	25.7	1.82	1.88e-06	1.73	2.24e-05	1.61	4.33e-05	2.73	5.39e-13	IL1R2
ENSGALG00000046353	90.3	-6.86	7.27e-30	-5.34	1.46e-22	-6.09	2.46e-27	-5.2	6.98e-25	SUN5
ENSGALG00000046639	39.2	-1.45	0.000356553	-1.55	0.000225955	-1.73	1.07e-05	-2.24	1.04e-09	CYP2AC2
ENSGALG00000046715	4.6	1.88	0.00175158	1.78	0.00562624	1.62	0.00428417	2.08	7.53e-05	ENSGALG00000046715
ENSGALG00000046724	62.5	0.94	0.000323187	0.76	0.00711365	1.04	5.86e-05	1.76	2.9e-13	PRRG3
ENSGALG00000046749	39.5	1.08	0.0123869	1.53	0.00073606	1.51	0.000447138	1.72	9.55e-06	ENSGALG00000046749
ENSGALG00000046861	17.1	1.58	0.00685147	1.29	0.0381937	2.06	0.000363627	3.02	2.39e-08	ENSGALG00000046861
ENSGALG00000046905	4.1	1.47	0.019065	2.16	0.00122292	1.56	0.0103392	2.07	0.00139458	ENSGALG00000046905
ENSGALG00000046960	21.3	-0.94	0.0106361	-1.21	0.00194999	-1.27	0.000494579	-1.24	0.000157536	RANBP2
ENSGALG00000046980	51	-5.73	3.58e-28	-5.19	4.33e-24	-5.35	2.49e-23	-5.53	1.46e-26	ENSGALG00000046980
ENSGALG00000046984	142.4	-0.3	0.0175472	-0.38	0.0038911	-0.46	0.000154381	-0.46	2.91e-05	M1AP
ENSGALG00000046987	14.1	0.72	0.0241999	1.26	0.000142726	0.95	0.00213728	1.62	2.05e-08	ENSGALG00000046987
ENSGALG00000046992	1331.3	-0.78	2.1e-06	-0.83	1.04e-06	-0.72	1.13e-05	-0.72	2.58e-06	MCRIP2
ENSGALG00000047002	102.8	-0.91	6.01e-07	-1	6.11e-08	-0.6	0.00125346	-1.17	1.69e-11	ENSGALG00000047002
ENSGALG00000047052	128.6	-2.85	7.36e-07	-2.96	6.92e-07	-2.65	4.91e-06	-1.95	0.000268712	ENSGALG00000047052
ENSGALG00000047205	5.4	-3.65	2.41e-09	-2.63	1.87e-06	-2.75	1.42e-06	-2.65	1.42e-06	ENSGALG00000047205
ENSGALG00000047247	22.7	0.91	0.00122285	1.27	1.98e-05	0.71	0.0114574	0.84	0.000812935	ENSGALG00000047247
ENSGALG00000047248	10832.9	-0.63	6.82e-06	-0.57	0.000136985	-0.46	0.00126048	-0.72	5.77e-08	DESI1
ENSGALG00000047281	28.3	1.72	3.92e-06	1.79	4.97e-06	1.42	0.000149638	1.17	0.000535623	SULT2B1L2
ENSGALG00000047380	193.4	-2.57	0.000193398	-2.93	4.11e-05	-2.49	0.000307563	-3.02	1.94e-06	HFE
ENSGALG00000047461	34.8	-1.04	0.00269017	-1.31	0.000254562	-1.44	2.7e-05	-1.93	2.82e-09	ENSGALG00000047461
ENSGALG00000047506	149	1.09	0.0115692	1.16	0.0132756	1.89	6.59e-06	2.62	3.33e-11	IGLV3-32
ENSGALG00000047567	7.9	2.26	1.34e-05	2.21	1.94e-05	2.79	9.43e-08	2.95	1.66e-10	ENSGALG00000047567
ENSGALG00000047585	11.6	0.74	0.0144543	1.14	0.000422568	0.73	0.0140778	1.29	5.22e-06	ENSGALG00000047585
ENSGALG00000047627	134.6	-2.63	1.35e-06	-2.57	7.07e-06	-2.27	4.57e-05	-2.75	8.88e-08	MR1
ENSGALG00000047636	519.1	0.36	0.00938378	0.46	0.00124853	0.44	0.00105115	0.45	0.000203889	ENSGALG00000047636
ENSGALG00000047761	348.5	0.57	3.55e-05	0.63	9.19e-06	0.77	5.3e-09	0.87	9.39e-12	ENSGALG00000047761
ENSGALG00000047837	14.7	6.31	1.18e-13	6.54	2.89e-13	6.12	9.16e-13	6.44	1.02e-14	GIMAP7
ENSGALG00000047851	61.4	-1.16	0.00548637	-1.01	0.025538	-1.35	0.00103559	-2.15	1.03e-08	ENSGALG00000047851
ENSGALG00000047924	463.7	-1.66	1.13e-21	-1.55	8.7e-18	-1.61	2.25e-20	-1.35	1.25e-14	MANBAL
ENSGALG00000047979	19.6	1.6	0.0018042	1.12	0.0400799	1.73	0.000647318	3.69	3.27e-13	EBF4
ENSGALG00000048002	288	-0.95	6.04e-05	-0.82	0.00122292	-0.64	0.007422	-0.64	0.00250793	CCS
ENSGALG00000048020	6.3	-1.46	0.000505342	-1.43	0.000862573	-1.01	0.0132669	-1.54	1.82e-05	ENSGALG00000048020
ENSGALG00000048038	33.8	0.41	0.0290046	0.52	0.00992224	0.66	0.00041226	0.45	0.00617579	ENSGALG00000048038
ENSGALG00000048074	87.8	2.08	0.00144	1.91	0.00634832	2.31	0.000347639	4.3	1.34e-12	ENSGALG00000048074
ENSGALG00000048097	8.5	1.44	7.08e-05	1.17	0.00428889	0.92	0.00547279	1.15	5.84e-05	HIST1H46L2
ENSGALG00000048109	204	1.42	0.000290608	1.4	0.000844583	1.59	5.05e-05	2.27	3.84e-10	ENSGALG00000048109
ENSGALG00000048117	255.3	-1.11	4.02e-15	-0.95	2.19e-10	-1	1.98e-12	-0.93	3.39e-11	DNLZ
ENSGALG00000048150	7	1.51	0.00332618	2.37	4.48e-06	2.07	4.78e-05	2.45	2.64e-08	ENSGALG00000048150
ENSGALG00000048248	13.5	-3.33	5.2e-16	-3.06	7.93e-15	-2.96	9.11e-13	-2.96	6.71e-14	ENSGALG00000048248
ENSGALG00000048295	41.1	-4.32	1.17e-07	-3	0.00124325	-5.07	5.88e-10	-3.69	1.33e-06	IRX6
ENSGALG00000048302	4.4	2.77	0.00655812	2.95	0.0101345	3.41	0.00102456	3.15	0.000808252	ENSGALG00000048302
ENSGALG00000048383	97.9	0.99	0.0274459	1.17	0.016459	1.34	0.0027769	2.14	1.75e-07	IGLV3-32
ENSGALG00000048571	43.6	3.38	1.87e-38	2.91	2.75e-27	3.69	6.99e-39	3.56	7.5e-44	ENSGALG00000048571
ENSGALG00000048588	50.6	0.78	0.00246995	1.11	2.04e-05	0.97	0.000138927	1.42	1.09e-09	ENSGALG00000048588
ENSGALG00000048621	13.7	-1.03	0.00538088	-0.98	0.017698	-1.29	0.000704028	-1.74	9.15e-07	ENSGALG00000048621
ENSGALG00000048625	70	2.99	2.84e-47	3.02	6.96e-48	3.07	5.51e-51	2.93	2.12e-49	WRAP53
ENSGALG00000048768	20.2	-2.56	1.54e-05	-2.59	7.85e-06	-1.41	0.01274	-1.86	0.000349494	ENSGALG00000048768
ENSGALG00000048849	5.1	2.66	0.000351389	1.45	0.0386636	2.29	0.00172332	2.84	2.37e-05	ENSGALG00000048849
ENSGALG00000049006	10.3	-2.37	3.35e-09	-1.09	0.0131934	-1.75	4.34e-06	-2.23	2.77e-09	ENSGALG00000049006
ENSGALG00000049031	16.9	-1.43	0.000184698	-0.91	0.02336	-0.89	0.0142009	-0.89	0.00614902	ENSGALG00000049031
ENSGALG00000049034	25.2	0.86	9.05e-05	0.77	0.00111438	0.66	0.00243333	0.88	1.1e-05	MAP10
ENSGALG00000049062	22	1.95	0.00278876	2.58	9.55e-05	2.15	0.000683206	2.26	7.54e-05	ENSGALG00000049062
ENSGALG00000049181	192.2	1.49	0.0253077	2.34	0.000877882	3.01	3.06e-06	4.24	6.53e-12	CHST14
ENSGALG00000049186	76.7	1.26	0.00837564	1.42	0.00518165	1.75	0.000209098	2.6	2.62e-09	IGLV3-32
ENSGALG00000049199	10582.8	-0.6	0.00347553	-0.5	0.0235105	-0.8	7.03e-05	-1.06	9.93e-09	ENSGALG00000049199
ENSGALG00000049208	13.8	-1.9	4.24e-05	-1.13	0.0291039	-1.29	0.00629707	-1.21	0.00393412	HFE
ENSGALG00000049225	4.6	-1.53	0.00149249	-2.32	0.000129561	-2.27	2.21e-05	-1.9	0.0001252	ENSGALG00000049225
ENSGALG00000049239	124.3	-1.04	4.59e-06	-0.65	0.0101345	-0.65	0.00537766	-0.59	0.00397958	ENSGALG00000049239
ENSGALG00000049315	16.6	-7.05	2.06e-19	-7.23	5.1e-20	-7.66	5.39e-23	-6.41	7.01e-17	SUN5
ENSGALG00000049402	219.2	0.89	0.00145171	0.89	0.00278508	1.04	0.000167635	1.72	2.03e-11	CR2
ENSGALG00000049446	304.8	-0.69	2.11e-05	-0.57	0.00108785	-0.57	0.000502698	-0.71	2.52e-06	SLC29A3
ENSGALG00000049466	2.2	3.58	4.3e-05	3.46	0.000324711	2.54	0.0043158	3.61	1.01e-05	GCFC2
ENSGALG00000049473	209.3	0.26	0.00408394	0.27	0.00571974	0.27	0.00290569	0.38	2.05e-06	COIL
ENSGALG00000049551	4.4	1.46	0.0285611	2.88	0.000144731	1.91	0.00892168	3.54	5.02e-06	CCL16
ENSGALG00000049588	91.9	0.67	0.000701657	1	3.13e-07	0.76	9.79e-05	0.71	5.2e-05	ENSGALG00000049588
ENSGALG00000049609	309.5	-0.55	3.27e-05	-0.47	0.000895182	-0.47	0.00040917	-0.41	0.000658726	Zfp747
ENSGALG00000049618	31.8	2.04	0.00020127	1.82	0.00217517	2.06	0.000230966	2.16	1.31e-05	ENSGALG00000049618
ENSGALG00000049626	256.8	-1.24	2.42e-05	-1.47	9.11e-07	-1.32	6.1e-06	-1.14	2.42e-05	KIFC1
ENSGALG00000049652	1443.7	0.92	7.41e-06	1.32	1.09e-10	1.38	2.13e-12	1.03	7.98e-08	CBR3
ENSGALG00000049675	64.2	1.11	2e-07	1.36	1.12e-09	1	5.18e-06	0.64	0.00134156	ENSGALG00000049675
ENSGALG00000049721	24.4	-3.27	6.45e-10	-3.56	1.75e-10	-2.87	1.88e-07	-2.54	4.58e-07	MAZ
ENSGALG00000049747	20.5	1.78	0.00136783	1.57	0.0076094	2.04	0.000252728	2.53	7.55e-07	ENSGALG00000049747
ENSGALG00000049755	56.4	-0.9	0.00337927	-1.29	3.98e-05	-1.22	5.55e-05	-0.77	0.00496224	IL22RA2
ENSGALG00000049782	10.4	1.98	6.86e-05	1.23	0.0196331	1.57	0.00127536	2.37	5.43e-07	ENSGALG00000049782
ENSGALG00000049798	26	1.07	0.00098416	0.85	0.0154342	0.73	0.025051	1.14	9.88e-05	HDGFL3
ENSGALG00000049843	73.9	-0.86	3.64e-07	-1.2	3.23e-12	-1.09	1.28e-10	-0.65	4.17e-05	ENSGALG00000049843
ENSGALG00000049853	63.2	-0.48	0.00548637	-0.51	0.00594192	-0.59	0.000671425	-0.89	1.62e-08	VAMP1
ENSGALG00000049873	32	-1.37	0.000190091	-1.25	0.00190595	-1.42	0.000142968	-1.19	0.000265686	ENSGALG00000049873
ENSGALG00000049882	232.7	1.24	9.17e-22	1.13	2.89e-17	1.53	1.4e-32	1.2	4.63e-21	SMPDL3A
ENSGALG00000049903	424.2	-3.04	6.7e-33	-3	3.46e-30	-2.8	9.95e-28	-2.96	4.91e-31	AKR1E2
ENSGALG00000049978	26	1.22	5.72e-06	1.02	0.000534569	0.74	0.00715642	0.95	9.94e-05	ENSGALG00000049978
ENSGALG00000050001	2098	0.72	8.78e-05	0.9	1.62e-06	1	1.32e-08	0.91	7.82e-08	RNASEK
ENSGALG00000050023	31.4	1.38	0.0146248	1.62	0.00719954	1.87	0.000832246	3.26	4.31e-10	IGLV3-32
ENSGALG00000050049	61	0.98	0.00171237	0.93	0.00499154	1.22	8.16e-05	1.7	2.62e-09	C3orf70
ENSGALG00000050071	10.1	-2.14	1.06e-08	-1.52	3.47e-05	-1.66	6.73e-07	-2.19	9.63e-10	ENSGALG00000050071
ENSGALG00000050091	13.5	-3.05	0.00145528	-2.88	0.00560253	-3.34	0.000605721	-3.63	5.91e-05	CLEC2B
ENSGALG00000050132	65.2	0.69	1.21e-05	0.72	7.85e-06	0.57	0.000379621	0.81	2.29e-08	ENSGALG00000050132
ENSGALG00000050162	8.5	0.87	0.0162858	1.07	0.00634832	1.23	0.00147995	0.82	0.00906998	ENSGALG00000050162
ENSGALG00000050239	14.1	-6.57	1.34e-19	-6.76	1.89e-20	-6.74	1.19e-20	-6.27	4.01e-18	ENSGALG00000050239
ENSGALG00000050240	160.4	0.73	1.69e-05	0.8	3.47e-06	0.85	2.75e-07	1.01	1.01e-10	TBX21
ENSGALG00000050292	3257.1	1.04	0.00119276	0.88	0.0119691	1.22	0.000110537	1.09	0.000170492	BTN2A1
ENSGALG00000050309	167.1	0.85	0.00241294	0.84	0.00526061	0.97	0.00048684	0.89	0.00035555	ENSGALG00000051251
ENSGALG00000050314	78	0.32	0.0267316	0.41	0.00909719	0.35	0.0182863	0.35	0.00626978	SRSF4
ENSGALG00000050319	5.7	1.86	1.63e-05	1.3	0.00250728	1.25	0.00125573	1.14	0.000700863	ENSGALG00000050319
ENSGALG00000050329	36.3	-1.66	0.0120657	-3.44	9.65e-08	-3.78	5.88e-10	-2.91	5.52e-07	HFE
ENSGALG00000050343	10.5	-6.99	3.96e-10	-4.05	0.000214621	-6.26	3.09e-08	-6.23	9.49e-09	ENSGALG00000050343
ENSGALG00000050359	4.8	1.92	0.00013981	1.46	0.00401163	1.96	9.06e-05	1.89	8.2e-06	TRAV4
ENSGALG00000050427	187.2	-0.57	2.08e-05	-0.35	0.020895	-0.42	0.00217455	-0.63	3.56e-07	OSBPL10
ENSGALG00000050429	11.8	-6.88	0.000730987	-6.24	0.00422749	-7.09	0.000456919	-5	0.00438944	ENSGALG00000050429
ENSGALG00000050441	13.3	2.09	4.06e-05	1.59	0.00219944	1.66	0.00100273	2.5	4.59e-08	CSF2RB
ENSGALG00000050497	12	0.94	0.00104386	1.06	0.000667604	0.88	0.00394023	0.85	0.000786458	ENSGALG00000050497
ENSGALG00000050544	67.3	-8.84	1.99e-16	-8.62	3.91e-15	-9.29	2.92e-18	-6.88	1.2e-12	GBP6
ENSGALG00000050545	267.9	1.38	0.00137803	1.26	0.00653611	1.73	4.17e-05	2.39	1.26e-09	IGLV3-32
ENSGALG00000050615	810.5	-0.46	0.00122289	-0.36	0.0201587	-0.42	0.00309758	-0.46	0.000272932	CKAP2L
ENSGALG00000050619	50.3	0.96	0.00107194	0.67	0.0356912	1.58	1.31e-08	1.49	2.51e-08	SOCS2
ENSGALG00000050677	7.2	1.11	0.00757059	1.51	0.000497125	1.33	0.00192772	1.93	2.38e-07	BRICD5
ENSGALG00000050718	3	-3.03	2.91e-05	-2.21	0.00111438	-2.4	9.79e-05	-2.53	1.21e-05	ENSGALG00000050718
ENSGALG00000050737	195.4	3.19	4.72e-12	2.71	2.53e-08	2.93	3.2e-10	3.08	1.28e-11	SLC27A5
ENSGALG00000050749	293.2	-5.97	1.9e-13	-5.2	1.45e-09	-5.52	1.97e-11	-5.25	7.15e-11	ENSGALG00000050749
ENSGALG00000050829	263.6	2.48	5.53e-09	1.98	1.26e-05	2.74	7.2e-11	2.8	8.35e-12	ENSGALG00000050829
ENSGALG00000050831	1151.5	0.86	7e-05	0.63	0.00798086	0.79	0.000260811	0.72	0.000261694	CES3
ENSGALG00000051008	27.2	1.24	1.04e-05	0.95	0.00160458	1.02	0.000346235	1.26	8.82e-07	SEC14L3
ENSGALG00000051054	351.1	-3.42	9.87e-08	-4.42	8.3e-12	-4.23	1.5e-11	-4.08	3.63e-11	HFE
ENSGALG00000051119	36.3	-1.13	0.000200826	-0.82	0.0161061	-1.07	0.000473022	-1.24	6.49e-06	PCP4L1
ENSGALG00000051154	10.2	-1.68	1.33e-05	-1.43	3.72e-05	-1.8	5.12e-07	-1.7	4.66e-07	ENSGALG00000051154
ENSGALG00000051156	61	0.5	0.0242065	0.51	0.0340996	0.82	0.000229439	0.86	1.5e-05	ENSGALG00000051156
ENSGALG00000051234	17.7	1.58	0.00245254	1.37	0.0158533	1.7	0.00139939	3.22	8.94e-11	ENSGALG00000051234
ENSGALG00000051266	2748.3	-0.52	5.74e-05	-0.37	0.00927893	-0.4	0.00225631	-0.39	0.000995932	ENSGALG00000051266
ENSGALG00000051325	13.5	1.22	0.00024206	1	0.00309331	1.35	4.15e-05	0.86	0.00179717	Hist1h3f
ENSGALG00000051370	20.7	2.44	0.000487306	1.96	0.0101345	2.5	0.000736588	4.31	2.04e-10	ENSGALG00000051370
ENSGALG00000051412	24.3	1.2	0.000554351	0.86	0.0206563	1.11	0.00147142	1.95	1.89e-09	PEA15
ENSGALG00000051415	243.7	-0.26	0.00884925	-0.34	0.00115337	-0.27	0.00604085	-0.48	7.83e-08	TM2D1
ENSGALG00000051440	36.4	2.56	0.000820478	2.52	0.00218568	2.16	0.00540631	4.43	4.9e-10	ENSGALG00000051440
ENSGALG00000051517	407.1	-0.46	0.000144431	-0.31	0.0188419	-0.3	0.0133641	-0.29	0.00697096	ENSGALG00000051517
ENSGALG00000051550	16.1	-1.53	4.67e-05	-1.56	8.35e-05	-1.67	1.05e-05	-2.03	1.7e-08	ARMH4
ENSGALG00000051563	64.8	2.08	6.58e-09	1.27	0.00143405	1.49	5.59e-05	1.61	3.45e-06	ENSGALG00000051563
ENSGALG00000051660	54.2	-7.11	6.36e-06	-5.62	0.000840073	-5	0.00192143	-5.23	0.000245762	ENSGALG00000051660
ENSGALG00000051672	692.1	-0.38	0.0098682	-0.44	0.0048078	-0.43	0.00284226	-0.38	0.0029196	NHLRC3
ENSGALG00000051726	114.9	-4.06	1.64e-23	-4.17	2.24e-22	-3.94	1.61e-21	-3.93	8.41e-22	ENSGALG00000051726
ENSGALG00000051748	13.6	-2.29	2.76e-07	-2.47	2.69e-07	-3.02	9.08e-10	-3.23	4.68e-13	METTL11B
ENSGALG00000051832	2.5	3.39	9.11e-05	2.69	0.00476898	2.09	0.0225683	3.02	0.00029343	ENSGALG00000051832
ENSGALG00000051878	6.6	-1.9	0.000225449	-1.83	0.000989838	-1.44	0.00522412	-1.84	3.39e-05	ENSGALG00000051878
ENSGALG00000051946	198.4	4.22	1.35e-10	1.88	0.0143261	3.67	4.89e-08	2.82	1.03e-05	ENSGALG00000051946
ENSGALG00000051964	126	-9.96	2.01e-15	-6.45	2.29e-08	-10.47	4.45e-17	-6.51	1.72e-09	ENSGALG00000051964
ENSGALG00000052072	52	1.14	0.0155286	1.21	0.018027	1.43	0.00244808	2.09	8.77e-07	ENSGALG00000052072
ENSGALG00000052084	9.2	-3.79	7.02e-13	-3.94	6.72e-11	-3.99	1.91e-11	-4.11	6.71e-15	SUN5
ENSGALG00000052148	236.4	-2.05	2.19e-09	-1.72	2.71e-06	-2.08	1.17e-09	-2.46	1.38e-13	ENSGALG00000052148
ENSGALG00000052212	23	0.8	0.00232881	1.03	0.000195027	0.95	0.000255445	1.12	4.63e-06	ENSGALG00000052212
ENSGALG00000052226	44.4	1.15	4.39e-07	1.15	1.1e-06	1.51	1.55e-11	1.34	6.65e-10	ENSGALG00000052226
ENSGALG00000052237	3	-1.33	0.0218306	-1.47	0.0333989	-2.54	0.00106637	-2.99	2.2e-06	ENSGALG00000052237
ENSGALG00000052306	400.9	2.53	0.0018042	2.58	0.00270926	1.86	0.020145	5.98	5.32e-16	ENSGALG00000052306
ENSGALG00000052451	28	0.97	0.00526329	1.48	2.7e-05	1.4	4.82e-05	2.14	1.96e-11	ENSGALG00000052451
ENSGALG00000052488	95.2	-0.73	2.35e-06	-0.79	6.67e-07	-0.69	1.5e-05	-0.61	2.31e-05	TMEM186
ENSGALG00000052610	410.9	0.71	0.000472082	0.85	5.98e-05	1.18	9.13e-10	1	8.7e-08	ENSGALG00000052610
ENSGALG00000052611	60.6	-1.57	7.15e-12	-1.41	4.61e-09	-1.23	1.39e-07	-1.4	3.72e-10	ENSGALG00000052611
ENSGALG00000052629	134	0.94	0.00668447	0.81	0.029603	1.08	0.00163963	1.65	1.33e-07	TWSG1
ENSGALG00000052676	6550.2	-0.83	6.61e-08	-0.68	4.13e-05	-0.71	7.86e-06	-0.83	2.28e-08	CYP2J22
ENSGALG00000052678	82.1	-0.72	0.00144428	-0.69	0.00403847	-0.88	8.03e-05	-0.97	2.57e-06	ENSGALG00000052678
ENSGALG00000052743	53	1.1	7.68e-06	0.94	0.000365436	1.05	2.67e-05	1.55	1.28e-11	ARL4C
ENSGALG00000052771	25.7	-3.2	3.39e-14	-1.89	1e-05	-2.32	1.8e-08	-2.61	1.96e-11	ENSGALG00000052771
ENSGALG00000052775	32.1	1.02	0.00281778	1	0.00594192	0.85	0.010957	0.77	0.00851934	ENSGALG00000052775
ENSGALG00000052799	22.9	-0.96	0.00354409	-1.12	0.00148971	-1.36	2.89e-05	-1.82	7.59e-10	ENSGALG00000052799
ENSGALG00000052806	3.7	-2.59	0.00138631	-4.17	2.3e-05	-2.41	0.00387387	-2.67	0.000916174	ENSGALG00000052806
ENSGALG00000052837	74.5	-0.36	0.0240921	-0.42	0.0164776	-0.37	0.0192233	-0.77	1.41e-07	GNA12
ENSGALG00000052876	2.8	2.81	0.000202572	2.02	0.00793439	3	0.000188837	1.92	0.000945159	ENSGALG00000052876
ENSGALG00000052880	7.1	3.72	0.000354631	3.82	0.000381442	5.04	3.1e-06	3.94	2.86e-05	ENSGALG00000052880
ENSGALG00000052887	462.3	-1.61	0.00351526	-2.01	0.000481602	-1.7	0.0018362	-1.85	0.000180969	CBR3
ENSGALG00000052950	15.3	1.2	8.51e-05	0.8	0.0112119	1.06	0.000300468	1.18	6.26e-06	ENSGALG00000052950
ENSGALG00000052983	471.7	-0.73	0.00163805	-0.74	0.00262365	-0.67	0.00368906	-0.9	1.66e-05	ENSGALG00000052983
ENSGALG00000053057	50.6	1.28	0.00248195	1.41	0.00164592	2.03	1.04e-06	2.34	2.37e-09	IGLV3-32
ENSGALG00000053080	1.9	1.85	0.0175163	2.78	0.00462311	1.87	0.0116157	2.31	0.00121678	ENSGALG00000053080
ENSGALG00000053101	6.1	-2.95	9.25e-05	-2.9	4.7e-05	-1.47	0.024189	-2.66	6.38e-05	ENSGALG00000053101
ENSGALG00000053128	3.9	2.86	7.43e-05	2.93	7.87e-05	3.62	9.08e-06	2.62	4.44e-05	ENSGALG00000053128
ENSGALG00000053243	1398.6	1.39	4.48e-12	1.44	3.14e-12	1.35	2.04e-11	1.44	3.27e-13	ENSGALG00000053243
ENSGALG00000053278	43.8	-1.65	0.000101319	-1.57	0.000499068	-1.54	0.000295961	-2	3.77e-07	SUCNR1
ENSGALG00000053562	4.3	-1.49	0.00292011	-1.5	0.00950203	-1.24	0.0112662	-1.29	0.0026493	ENSGALG00000053562
ENSGALG00000053626	2.2	-3.55	0.000912371	-2.58	0.0290418	-3.32	0.00194834	-3.22	0.00106239	ENSGALG00000053626
ENSGALG00000053631	25.7	-1.55	0.000980622	-1.5	0.0026845	-1.51	0.00122715	-1.2	0.00344186	KIF12
ENSGALG00000053676	37.9	-1.88	0.000220721	-2.43	2.55e-06	-2.56	2.27e-07	-2.53	6.91e-08	ENSGALG00000053676
ENSGALG00000053680	43.3	1.56	7.08e-09	1.17	6.84e-05	1.64	1.02e-09	1.4	6.05e-08	HIST1H46L2
ENSGALG00000053764	22.4	-2.8	4.73e-05	-2.41	0.00116262	-2.63	0.000223604	-1.96	0.0017156	CYYR1
ENSGALG00000053814	2.8	-4.29	0.0010473	-3.38	0.0176231	-4.21	0.0012908	-4.27	0.000291977	ENSGALG00000053814
ENSGALG00000053861	13.8	1.07	0.00548788	0.98	0.0119691	1.25	0.000670823	0.86	0.00671986	ENSGALG00000053861
ENSGALG00000053886	223.2	1.48	0.000508112	1.46	0.00130344	1.45	0.000654276	2.23	1.19e-08	ENSGALG00000053886
ENSGALG00000053916	1085.6	-1.26	0.00304115	-1.09	0.0180205	-1.18	0.0052804	-1.34	0.000421895	ABCB4
ENSGALG00000053921	96.8	1.32	0.000891846	1.28	0.00256147	1.53	0.000107027	2.14	4.05e-09	ENSGALG00000053921
ENSGALG00000054172	36	1.01	0.00128406	0.83	0.0137134	1.57	1.06e-07	1.49	1.89e-07	ENSGALG00000054172
ENSGALG00000054210	47.7	-5.84	3.99e-24	-5.51	1.66e-20	-4.45	1.94e-14	-4.31	2.23e-15	AKR1E2
ENSGALG00000054241	17.1	1.56	1.95e-06	1.5	1.53e-05	1.97	4.2e-09	1.22	4.17e-05	ENSGALG00000054241
ENSGALG00000054251	14.4	0.68	0.0200927	1.03	0.000682489	1.01	0.000424541	0.9	0.000390373	WRAP53
ENSGALG00000054264	27.1	2.64	1.14e-09	2.42	2.57e-08	2.46	1.45e-08	1.5	6.48e-05	GIMAP7
ENSGALG00000054307	27.1	0.94	0.00128406	0.86	0.00541966	1.16	6.79e-05	0.72	0.00450529	ENSGALG00000054307
ENSGALG00000054358	4.2	-4.49	6.57e-08	-4.29	3.35e-07	-4.73	8.75e-09	-4.64	5.02e-09	ENSGALG00000054358
ENSGALG00000054378	9.6	-1.05	0.0021861	-1.46	0.000180144	-1.94	4.59e-07	-1.43	1.84e-05	LRRC43
ENSGALG00000054397	4.7	-3.38	0.00129997	-4.59	0.000194589	-3.55	0.00299774	-3.78	0.00030448	ENSGALG00000054397
ENSGALG00000054453	46.2	0.98	2e-06	0.54	0.0187421	0.81	0.000109559	0.92	1.24e-06	ENSGALG00000054453
ENSGALG00000054538	3.2	2.38	0.000267769	1.47	0.0173664	2.25	6.15e-05	2.29	3.88e-05	ENSGALG00000054538
ENSGALG00000054545	2.2	2.82	0.0059959	3.36	0.00194587	3.94	5.59e-05	3.59	7.19e-05	ENSGALG00000054545
ENSGALG00000054593	53.9	-1.51	6.47e-15	-1.44	1.42e-12	-1.22	1.14e-09	-1.11	7.12e-09	ENSGALG00000054593
ENSGALG00000054647	3.2	3.33	0.00242281	3.78	0.00149841	3.89	0.000255061	4.68	3.4e-06	ENSGALG00000054647
ENSGALG00000054648	16.6	-7.46	4.93e-15	-7.21	1.32e-13	-7.81	1.64e-16	-6.56	4.66e-12	GBP6
ENSGALG00000054661	8.1	2	0.000440675	1.29	0.0341364	2.06	0.000773901	3.02	1.77e-07	ENSGALG00000054661
ENSGALG00000054736	55.8	-1.15	2.04e-09	-1.01	9.96e-07	-1.24	1.12e-10	-1.56	1.97e-16	ENSGALG00000054736
ENSGALG00000054822	684.7	-1.39	2.47e-16	-1.43	1.98e-16	-1.66	3.48e-23	-1.58	2.24e-21	CES3
ENSGALG00000054866	10.6	2.72	2.4e-11	2.6	9.53e-13	3.06	7e-15	2.21	6.52e-11	ENSGALG00000054866
ENSGALG00000054892	1.6	2.36	0.0142524	3.62	0.000265309	3.21	0.000687416	3.54	3.63e-05	ENSGALG00000054892
ENSGALG00000054932	25.2	1.16	0.013199	1.13	0.0230783	1.23	0.00797767	2.42	2.19e-08	ENSGALG00000054932
ENSGALG00000054946	3.2	2.33	0.000322654	3.69	1.48e-05	2.57	2.75e-05	3.64	3.79e-07	ENSGALG00000054946
ENSGALG00000055000	163.3	-0.42	0.000121621	-0.32	0.00798838	-0.28	0.0122499	-0.28	0.00374945	KCTD14
ENSGALG00000055006	22.1	0.75	0.00522581	0.86	0.00256577	0.88	0.00122034	0.91	0.000108419	AHDC1
ENSGALG00000055041	888.4	-1.77	1.1e-06	-1.25	0.00180309	-1.59	1.67e-05	-1.86	6.77e-08	ENSGALG00000055041
ENSGALG00000055075	36.4	1.51	0.000893461	1.1	0.025538	1.6	0.000402619	2.96	3.97e-12	FMNL3

## Sheet: LSL
Sheet 2. Differentially expressed genes between dietary groups of the LSL strain. Fold changes are log2 transformed.
Dietary contrast	Ensembl_ID	Base mean across LSL	Fold change (log2)	p-value	adjusted p-value	Gene symbol
Con vs LCaP	ENSGALG00000007720	1364.16	-0.926783	2.61e-06	0.0322732	AIFM3
Con vs LCaP	ENSGALG00000026214	31.1759	-1.17486	1.68e-05	0.103759	LRTM2
Con vs LCa	ENSGALG00000007720	1364.16	-0.996185	4.37308e-07	0.00527394	AIFM3
Con vs LCa	ENSGALG00000053043	1005	-0.445926	1.36294e-06	0.00821851	CARHSP1
Con vs LP	ENSGALG00000012860	91.5562	-0.557516	1.70952e-06	0.0129582	HSD11B1L
Con vs LP	ENSGALG00000016238	337.374	0.382084	5.13574e-05	0.103668	MED14
Con vs LP	ENSGALG00000013688	244.066	0.539971	6.00225e-05	0.103668	UROS
Con vs LP	ENSGALG00000053867	70.0234	0.502937	8.45432e-05	0.103668	MTCL1
Con vs LP	ENSGALG00000032335	170.601	-0.818883	9.24386e-05	0.103668	MARCKSL1
Con vs LP	ENSGALG00000042500	9.63135	-2.11817	0.000105961	0.103668	ENSGALG00000042500
Con vs LP	ENSGALG00000015294	902.705	0.424237	0.000108426	0.103668	ADGRG7
Con vs LP	ENSGALG00000038087	7.83387	-1.67145	0.000109412	0.103668	CACNG3
Con vs LP	ENSGALG00000033666	302.589	-0.301433	0.000157371	0.132541	NHP2
Con vs LP	ENSGALG00000009482	352.16	0.38735	0.000189375	0.138581	HEPACAM2
Con vs LP	ENSGALG00000015667	18.2953	0.837142	0.000211325	0.138581	FAM193A
Con vs LP	ENSGALG00000044592	1278.27	0.69011	0.00021939	0.138581	BTN2A1
Con vs LP	ENSGALG00000017005	75.9751	0.501489	0.000310243	0.1453	CAB39L
Con vs LP	ENSGALG00000031274	68.259	-0.508299	0.000321208	0.1453	SLC4A8
Con vs LP	ENSGALG00000025778	10.4656	-1.00361	0.000344996	0.1453	SIRPB2
Con vs LP	ENSGALG00000002789	11.3213	0.916886	0.000385683	0.1453	MAP2
Con vs LP	ENSGALG00000033598	681.722	0.171772	0.000415347	0.1453	HIRA
Con vs LP	ENSGALG00000007720	1364.16	-0.691807	0.000453329	0.1453	AIFM3
Con vs LP	ENSGALG00000030643	33.7679	-0.780454	0.000453759	0.1453	VANGL2
Con vs LP	ENSGALG00000049422	154.857	0.719084	0.000518073	0.1453	ATF3
Con vs LP	ENSGALG00000013795	75.6273	0.644391	0.000551685	0.1453	HIVEP2
Con vs LP	ENSGALG00000005893	18.8807	0.800135	0.000562142	0.1453	ZFAND4
Con vs LP	ENSGALG00000005850	537.239	0.417729	0.000607686	0.1453	FNBP1L
Con vs LP	ENSGALG00000008946	47.7319	0.496204	0.000613978	0.1453	NHLRC2
Con vs LP	ENSGALG00000032413	870.557	0.609648	0.000628999	0.1453	NADK
Con vs LP	ENSGALG00000013793	51.2288	0.837287	0.000663362	0.1453	CLOCK
Con vs LP	ENSGALG00000010836	99.8873	0.606693	0.000681736	0.1453	AHR
Con vs LP	ENSGALG00000036971	17.8182	-1.02391	0.000697488	0.1453	FGF12
Con vs LP	ENSGALG00000009479	20.4601	1.48604	0.000698477	0.1453	SAMD9L
Con vs LP	ENSGALG00000054939	178.9	0.362554	0.000712022	0.1453	RAPH1
Con vs LP	ENSGALG00000006131	98.4391	-0.564397	0.000712243	0.1453	FTCD
Con vs LP	ENSGALG00000001692	33.2049	0.756074	0.000743511	0.1453	CAMSAP1
Con vs LP	ENSGALG00000034040	121.518	0.458595	0.000776712	0.1453	ZNF318
Con vs LP	ENSGALG00000006002	56.5789	0.598932	0.000807193	0.1453	WHAMM
Con vs LP	ENSGALG00000016217	212.013	0.44764	0.00081374	0.1453	KDM6A
Con vs LP	ENSGALG00000031593	1793.27	-0.517773	0.000832467	0.1453	TMSB15A
Con vs LP	ENSGALG00000031105	437.706	0.480316	0.00083688	0.1453	SLC4A4
Con vs LP	ENSGALG00000030268	46.7029	1.09092	0.000841965	0.1453	NKTR
Con vs LP	ENSGALG00000006246	394.618	-0.312638	0.000855917	0.1453	ENSGALG00000006246
Con vs LP	ENSGALG00000035845	33.7479	0.722153	0.000860939	0.1453	JPH1
Con vs LP	ENSGALG00000013365	142.554	0.373119	0.000862416	0.1453	SAFB
Con vs LP	ENSGALG00000053141	10.4647	1.15668	0.000866501	0.1453	ENSGALG00000053141
Con vs LP	ENSGALG00000010571	298.743	0.311483	0.000896116	0.1453	HEATR5B
Con vs LP	ENSGALG00000044763	47.202	0.71347	0.000908673	0.1453	GPR82
Con vs LP	ENSGALG00000050216	10.4326	0.846872	0.000913852	0.1453	ENSGALG00000050216
Con vs LP	ENSGALG00000006372	67.0414	0.636092	0.000926497	0.1453	RBM33
Con vs LP	ENSGALG00000006157	300.001	0.371765	0.000985385	0.1453	INTS6L
Con vs LP	ENSGALG00000001182	192.371	0.442313	0.000985679	0.1453	NCOA6
Con vs LP	ENSGALG00000035535	131.239	0.457413	0.000998699	0.1453	GYG1
Con vs LP	ENSGALG00000011695	101.088	0.529075	0.00100957	0.1453	HIPK3
Con vs LP	ENSGALG00000002726	561.715	0.437853	0.00101448	0.1453	KIF1B
Con vs LP	ENSGALG00000029721	47.7622	-0.517293	0.00102152	0.1453	C1orf232
Con vs LP	ENSGALG00000028471	1699.43	-0.298478	0.00111612	0.1453	CNPY3
Con vs LP	ENSGALG00000033106	99.6065	0.473708	0.00113746	0.1453	TMTC3
Con vs LP	ENSGALG00000005230	538.703	0.245451	0.00115308	0.1453	MED13
Con vs LP	ENSGALG00000039300	111.424	0.632425	0.00118532	0.1453	NFAT5
Con vs LP	ENSGALG00000013174	43.0233	0.546747	0.00119181	0.1453	RECQL
Con vs LP	ENSGALG00000033660	173.078	0.391427	0.00120746	0.1453	PRDM10
Con vs LP	ENSGALG00000016776	239.702	0.287428	0.00121533	0.1453	TBC1D8
Con vs LP	ENSGALG00000012087	106.56	0.366146	0.00126389	0.1453	CEP70
Con vs LP	ENSGALG00000016165	24.6851	-1.11778	0.00132961	0.1453	TFF2
Con vs LP	ENSGALG00000002180	80.6661	0.596937	0.00135932	0.1453	CHFR
Con vs LP	ENSGALG00000043669	121.031	0.536245	0.0013692	0.1453	WDFY3
Con vs LP	ENSGALG00000014860	261.854	0.614743	0.00137752	0.1453	YES1
Con vs LP	ENSGALG00000031560	61.2968	0.537944	0.00139592	0.1453	USF3
Con vs LP	ENSGALG00000012049	32.7253	0.530527	0.00142998	0.1453	ZNF148
Con vs LP	ENSGALG00000047861	51.8705	-0.645954	0.00146248	0.1453	GRASP
Con vs LP	ENSGALG00000016830	45.3652	0.81404	0.00146884	0.1453	CUL4A
Con vs LP	ENSGALG00000034944	389.479	0.471367	0.00149933	0.1453	UBE3A
Con vs LP	ENSGALG00000015027	17.0046	0.879329	0.00151592	0.1453	JAK2
Con vs LP	ENSGALG00000005598	695.447	0.328648	0.001519	0.1453	ZNF598
Con vs LP	ENSGALG00000009427	248.094	0.372803	0.00154835	0.1453	TIAL1
Con vs LP	ENSGALG00000005904	433.092	0.454486	0.0015487	0.1453	TMED5
Con vs LP	ENSGALG00000002200	25.7815	-0.81274	0.00155305	0.1453	ACSM3
Con vs LP	ENSGALG00000023294	12834.2	-0.38004	0.00156109	0.1453	RPLP0
Con vs LP	ENSGALG00000030878	6346.21	-0.379387	0.001568	0.1453	RPLP1
Con vs LP	ENSGALG00000011502	216.274	0.363012	0.00160796	0.1453	MAP3K2
Con vs LP	ENSGALG00000008559	51.7219	0.643151	0.00162447	0.1453	CUL4B
Con vs LP	ENSGALG00000012574	199.229	0.225713	0.00163951	0.1453	WDSUB1
Con vs LP	ENSGALG00000040291	33.0567	-0.522368	0.00166783	0.1453	ENSGALG00000040291
Con vs LP	ENSGALG00000028996	318.235	-0.314937	0.00175848	0.1453	SIGMAR1
Con vs LP	ENSGALG00000040247	293.786	-0.311418	0.00179926	0.1453	AIP
Con vs LP	ENSGALG00000030185	252.305	0.316956	0.00183581	0.1453	PTDSS1
Con vs LP	ENSGALG00000035604	695.572	-0.285506	0.00183863	0.1453	USB1
Con vs LP	ENSGALG00000003313	210.861	-0.361037	0.00185917	0.1453	ENSGALG00000003313
Con vs LP	ENSGALG00000041277	13827.2	-0.30431	0.00186925	0.1453	UBB
Con vs LP	ENSGALG00000037716	4464.61	-0.309985	0.00188366	0.1453	UBA52
Con vs LP	ENSGALG00000002157	8268.93	-0.348155	0.00190518	0.1453	RPS17
Con vs LP	ENSGALG00000032002	6380.68	-0.293002	0.00190639	0.1453	RPL34
Con vs LP	ENSGALG00000004710	126.241	0.837667	0.00192141	0.1453	TMOD3
Con vs LP	ENSGALG00000000529	457.728	-0.405737	0.00192326	0.1453	LIMD2
Con vs LP	ENSGALG00000051917	36.8909	-2.61814	0.0019304	0.1453	ENSGALG00000051917
Con vs LP	ENSGALG00000010576	227.154	0.552164	0.00193926	0.1453	GTF2A1
Con vs LP	ENSGALG00000011660	309.344	0.243303	0.00194514	0.1453	WTAP
Con vs LP	ENSGALG00000005468	423.637	0.257001	0.00197236	0.1453	SYNRG
Con vs LP	ENSGALG00000047269	296.723	0.691747	0.00201636	0.1453	TMEM135
Con vs LP	ENSGALG00000041456	108.451	0.535699	0.0020308	0.1453	SLC35G1
Con vs LP	ENSGALG00000007928	188.08	0.336996	0.00210702	0.1453	MLLT10
Con vs LP	ENSGALG00000009287	214.003	0.416801	0.00213	0.1453	ATF2
Con vs LP	ENSGALG00000015689	331.526	0.446539	0.00214658	0.1453	ECPAS
Con vs LP	ENSGALG00000040464	95.4157	0.511113	0.00218038	0.1453	STRN3
Con vs LP	ENSGALG00000006179	10431.2	-0.337415	0.00218389	0.1453	RPL13
Con vs LP	ENSGALG00000009959	121.052	0.310088	0.00221355	0.1453	RAB3IP
Con vs LP	ENSGALG00000019543	23.4928	0.574048	0.00223258	0.1453	OTULIN
Con vs LP	ENSGALG00000000141	1605.37	-0.358901	0.00225238	0.1453	BLB1
Con vs LP	ENSGALG00000043573	1486.92	0.376711	0.00225534	0.1453	CHMP4C
Con vs LP	ENSGALG00000014435	823.06	-0.258892	0.00226343	0.1453	MRPL51
Con vs LP	ENSGALG00000029343	1455.2	-0.259809	0.00227722	0.1453	EIF3K
Con vs LP	ENSGALG00000053391	17.8399	0.616452	0.00227727	0.1453	EFCAB12
Con vs LP	ENSGALG00000007155	218.215	-0.360633	0.00230257	0.1453	RMI2
Con vs LP	ENSGALG00000014784	20.857	0.794367	0.0023118	0.1453	MAST4
Con vs LP	ENSGALG00000054059	211.881	0.486009	0.00232679	0.1453	ENPP1
Con vs LP	ENSGALG00000051517	370.378	-0.23796	0.00234031	0.1453	ENSGALG00000051517
Con vs LP	ENSGALG00000009855	187.337	0.575813	0.00237833	0.1453	TBC1D9
Con vs LP	ENSGALG00000031448	920.576	0.51365	0.00238043	0.1453	MAPK6
Con vs LP	ENSGALG00000005737	252.972	0.377845	0.00240248	0.1453	SGSM2
Con vs LP	ENSGALG00000042621	224.959	0.592406	0.00242753	0.1453	HNF4G
Con vs LP	ENSGALG00000005121	28.2132	0.591005	0.00243651	0.1453	TAF4
Con vs LP	ENSGALG00000005609	221.44	0.371562	0.00246013	0.1453	OGFR
Con vs LP	ENSGALG00000012018	1051.81	0.452208	0.00246502	0.1453	UGT8
Con vs LP	ENSGALG00000000719	4832.75	-0.292976	0.00247344	0.1453	RPL22
Con vs LP	ENSGALG00000006978	149.108	0.492895	0.00247726	0.1453	APOOL
Con vs LP	ENSGALG00000009633	35.5525	0.655808	0.00247744	0.1453	KATNBL1
Con vs LP	ENSGALG00000042762	50.4471	0.483431	0.00250958	0.1453	ZBTB26
Con vs LP	ENSGALG00000034777	266.848	0.500576	0.00251496	0.1453	VPS13D
Con vs LP	ENSGALG00000003990	12.0203	0.818367	0.00251504	0.1453	RUFY2
Con vs LP	ENSGALG00000034340	625.054	0.328766	0.0025224	0.1453	ATP2C1
Con vs LP	ENSGALG00000042400	216.014	0.437783	0.00252544	0.1453	CASK
Con vs LP	ENSGALG00000015167	44.089	0.849877	0.00254373	0.1453	PRUNE2
Con vs LP	ENSGALG00000009236	214.818	0.282449	0.00254455	0.1453	AGPS
Con vs LP	ENSGALG00000021074	4.71018	-1.60326	0.00255089	0.1453	MYOC
Con vs LP	ENSGALG00000014681	45.0419	0.668343	0.00255568	0.1453	PCSK1
Con vs LP	ENSGALG00000008226	117.621	-0.433776	0.00256026	0.1453	NIF3L1
Con vs LP	ENSGALG00000009870	261.76	0.736279	0.00256862	0.1453	IL15
Con vs LP	ENSGALG00000035669	119.241	0.42358	0.00260826	0.145776	ADNP2
Con vs LP	ENSGALG00000003837	79.4297	0.703141	0.00261551	0.145776	ADCY7
Con vs LP	ENSGALG00000013683	122.613	0.342299	0.00266694	0.146595	ARID1B
Con vs LP	ENSGALG00000031325	234.56	-0.459762	0.00273409	0.146595	TGFB1
Con vs LP	ENSGALG00000031457	368.819	0.214638	0.00277934	0.146595	TDG
Con vs LP	ENSGALG00000002182	75.8677	0.691652	0.00279887	0.146595	NR5A2
Con vs LP	ENSGALG00000013157	63.1552	0.432041	0.00280088	0.146595	BAG1
Con vs LP	ENSGALG00000004171	147.098	0.302356	0.00282598	0.146595	RNF111
Con vs LP	ENSGALG00000006911	1085.26	0.441827	0.00283829	0.146595	TMC5
Con vs LP	ENSGALG00000015331	1300.24	0.35925	0.00288294	0.146595	GNE
Con vs LP	ENSGALG00000006461	108.179	0.559922	0.00288617	0.146595	UBE3C
Con vs LP	ENSGALG00000041663	156.006	0.568202	0.00289394	0.146595	KLB
Con vs LP	ENSGALG00000003641	117.124	0.487698	0.00290544	0.146595	KAT6A
Con vs LP	ENSGALG00000014486	354.242	0.476276	0.00294014	0.146595	TAPT1
Con vs LP	ENSGALG00000002644	8794.95	-0.306194	0.00294129	0.146595	RPL10A
Con vs LP	ENSGALG00000011153	568.751	0.602315	0.00295291	0.146595	LY75
Con vs LP	ENSGALG00000054223	200.457	0.370022	0.00296149	0.146595	ENSGALG00000054223
Con vs LP	ENSGALG00000012256	135.412	0.510667	0.00299147	0.146595	UTRN
Con vs LP	ENSGALG00000030378	6758.72	-0.29562	0.00300682	0.146595	RPL11
Con vs LP	ENSGALG00000005948	7483.51	-0.326488	0.00303233	0.146595	RPL27A
Con vs LP	ENSGALG00000015617	4064.4	-0.31573	0.00306239	0.146595	RPS23
Con vs LP	ENSGALG00000039099	25.0824	0.653262	0.00311422	0.146595	MAPK9
Con vs LP	ENSGALG00000042340	272.078	0.278224	0.00316659	0.146595	GTF2H1
Con vs LP	ENSGALG00000015303	64.3683	0.423806	0.00321239	0.146595	AFG1L
Con vs LP	ENSGALG00000025743	659.353	0.519388	0.00321301	0.146595	CDR2
Con vs LP	ENSGALG00000002813	12140.6	-0.31516	0.00322651	0.146595	RPS10
Con vs LP	ENSGALG00000013042	158.19	0.420831	0.00323036	0.146595	MICAL3
Con vs LP	ENSGALG00000051456	11.2694	-0.955485	0.00327415	0.146595	RTN2
Con vs LP	ENSGALG00000030943	67.1324	0.582889	0.00330467	0.146595	KRAS
Con vs LP	ENSGALG00000014948	780.021	0.496521	0.0033944	0.146595	HMGCR
Con vs LP	ENSGALG00000009303	128.342	0.356082	0.00339961	0.146595	ENAH
Con vs LP	ENSGALG00000008240	149.357	0.49451	0.00340792	0.146595	CFLAR
Con vs LP	ENSGALG00000031741	672.481	0.230263	0.00341398	0.146595	PTK2
Con vs LP	ENSGALG00000053997	33.068	0.808414	0.00341704	0.146595	ZDBF2
Con vs LP	ENSGALG00000006829	110.6	0.59127	0.00341813	0.146595	SMG1
Con vs LP	ENSGALG00000011133	95.0337	0.452276	0.0034411	0.146595	LIN54
Con vs LP	ENSGALG00000013229	110.844	0.604062	0.00344406	0.146595	CMAS
Con vs LP	ENSGALG00000009627	80.1951	0.580161	0.00345981	0.146595	GPATCH2
Con vs LP	ENSGALG00000016980	136.977	0.360727	0.00349358	0.146595	COG3
Con vs LP	ENSGALG00000001639	251.358	0.296277	0.00349479	0.146595	MTF1
Con vs LP	ENSGALG00000048011	15.4337	0.884275	0.00356435	0.146595	SCLT1
Con vs LP	ENSGALG00000000189	56.492	0.628484	0.00356946	0.146595	YTHDC2
Con vs LP	ENSGALG00000002326	1169.93	0.241917	0.00359002	0.146595	Atp8b5
Con vs LP	ENSGALG00000033099	516.88	0.331405	0.00359112	0.146595	PAPOLA
Con vs LP	ENSGALG00000010035	233.311	0.485633	0.00359207	0.146595	NR3C2
Con vs LP	ENSGALG00000005251	63.8642	0.444961	0.00359637	0.146595	CMTM4
Con vs LP	ENSGALG00000013197	1174.62	0.27377	0.00362405	0.146595	GALNT12
Con vs LP	ENSGALG00000004263	1399.2	-0.200916	0.00365625	0.146595	MYDGF
Con vs LP	ENSGALG00000000311	429.459	0.431608	0.00366202	0.146595	DOCK5
Con vs LP	ENSGALG00000016791	2366.86	0.454011	0.00366567	0.146595	SLC9A2
Con vs LP	ENSGALG00000005475	954.805	0.280378	0.00368174	0.146595	RHOGL
Con vs LP	ENSGALG00000014937	44.9049	0.624042	0.00368467	0.146595	KPNA5
Con vs LP	ENSGALG00000011642	586.442	0.291221	0.00371714	0.146595	ANKRD17
Con vs LP	ENSGALG00000016997	534.187	0.249156	0.0037758	0.146595	RB1
Con vs LP	ENSGALG00000012386	247.9	0.372104	0.00378801	0.146595	LATS1
Con vs LP	ENSGALG00000030411	2077.26	-0.179888	0.00380194	0.146595	PSMA7
Con vs LP	ENSGALG00000031323	126.778	0.443938	0.00381124	0.146595	ATP9B
Con vs LP	ENSGALG00000054057	161.179	0.3516	0.00382486	0.146595	ENSGALG00000054057
Con vs LP	ENSGALG00000016568	31.6589	0.728982	0.0038371	0.146595	MOSPD2
Con vs LP	ENSGALG00000035281	272.892	0.385792	0.00388354	0.146595	WAC
Con vs LP	ENSGALG00000001939	333.66	0.341166	0.00392572	0.146595	HIPK1
Con vs LP	ENSGALG00000037975	28.5445	-1.18847	0.00396706	0.146595	CA3
Con vs LP	ENSGALG00000032732	150.608	0.361549	0.00398819	0.146595	WASHC5
Con vs LP	ENSGALG00000012105	362.794	0.407691	0.00400662	0.146595	EXOC5
Con vs LP	ENSGALG00000008974	124.664	0.617842	0.00400776	0.146595	USP33
Con vs LP	ENSGALG00000035140	114.56	0.591894	0.00407597	0.146595	TMEM106B
Con vs LP	ENSGALG00000029819	138.338	0.467995	0.00409581	0.146595	SCG2
Con vs LP	ENSGALG00000016036	118.12	0.635616	0.00410797	0.146595	DOP1B
Con vs LP	ENSGALG00000005198	161.005	0.455016	0.00411748	0.146595	RPS6KB1
Con vs LP	ENSGALG00000027823	137.424	-0.363974	0.00414793	0.146595	TFAP4
Con vs LP	ENSGALG00000010734	180.165	0.422132	0.00418604	0.146595	PPP4R3A
Con vs LP	ENSGALG00000016865	54.0193	0.753598	0.00418996	0.146595	TPP2
Con vs LP	ENSGALG00000035677	5179.75	-0.311993	0.00423965	0.146595	RPL35
Con vs LP	ENSGALG00000029508	536.012	-0.23687	0.00425196	0.146595	SMIM19
Con vs LP	ENSGALG00000013757	30.5764	0.727432	0.00429242	0.146595	TMX3
Con vs LP	ENSGALG00000015576	91.0911	0.564706	0.00431258	0.146595	Zfyve16
Con vs LP	ENSGALG00000052537	52.4236	-0.645667	0.00431553	0.146595	ENSGALG00000052537
Con vs LP	ENSGALG00000013102	122.874	0.565007	0.00431633	0.146595	COBL
Con vs LP	ENSGALG00000035462	534.18	0.201179	0.00434672	0.146595	IREB2
Con vs LP	ENSGALG00000010131	426.449	0.441675	0.00435734	0.146595	BTBD9
Con vs LP	ENSGALG00000054564	146.794	0.249742	0.00438742	0.146595	KLHL15
Con vs LP	ENSGALG00000032489	184.005	-0.283123	0.00439345	0.146595	ELOF1
Con vs LP	ENSGALG00000008842	121.905	0.348238	0.00439962	0.146595	PIKFYVE
Con vs LP	ENSGALG00000009304	42.217	0.697185	0.00441761	0.146595	RAB11FIP2
Con vs LP	ENSGALG00000006415	142.9	-0.461078	0.00445054	0.146595	CD40LG
Con vs LP	ENSGALG00000035453	76.4562	0.452872	0.00445107	0.146595	ENSGALG00000035453
Con vs LP	ENSGALG00000012170	304.89	0.466756	0.00445634	0.146595	LIN7C
Con vs LP	ENSGALG00000002478	249.334	0.588309	0.00450052	0.146595	MATR3
Con vs LP	ENSGALG00000012246	312.416	0.458842	0.00452291	0.146595	R3HDM1
Con vs LP	ENSGALG00000014152	47.886	0.692991	0.00454053	0.146595	KMT5B
Con vs LP	ENSGALG00000036017	96.8118	0.293112	0.00455385	0.146595	NCOA2
Con vs LP	ENSGALG00000009500	138.549	0.614721	0.00457424	0.146595	VPS50
Con vs LP	ENSGALG00000039774	313.992	0.285535	0.00459709	0.146595	YTHDF3
Con vs LP	ENSGALG00000005708	3114.6	0.323053	0.00460106	0.146595	HNF4beta
Con vs LP	ENSGALG00000036854	596.417	-0.207631	0.00460551	0.146595	R3HCC1
Con vs LP	ENSGALG00000011409	405.794	-0.322903	0.00462772	0.146595	SNRPF
Con vs LP	ENSGALG00000000966	49.7832	-0.515079	0.00463436	0.146595	NPHP4
Con vs LP	ENSGALG00000002267	99.8163	0.294681	0.00466249	0.146595	DCUN1D3
Con vs LP	ENSGALG00000009946	109.742	0.617196	0.00469214	0.146595	HECTD1
Con vs LP	ENSGALG00000000906	62.1062	0.642125	0.00469803	0.146595	RALGPS1
Con vs LP	ENSGALG00000003427	322.201	0.316295	0.00472678	0.146595	USP3
Con vs LP	ENSGALG00000052396	192.386	0.514854	0.00473166	0.146595	ABTB2
Con vs LP	ENSGALG00000027142	9173.51	-0.313036	0.00473635	0.146595	RPL32
Con vs LP	ENSGALG00000010949	3.77256	-1.67383	0.00474849	0.146595	GPNMB
Con vs LP	ENSGALG00000030008	48.1333	-0.594019	0.00475367	0.146595	HHEX
Con vs LP	ENSGALG00000005540	100.855	0.593136	0.00476627	0.146595	MICAL2
Con vs LP	ENSGALG00000053875	31.2393	0.707922	0.0047852	0.146595	DIAPH2
Con vs LP	ENSGALG00000008500	114.448	0.518921	0.00478602	0.146595	RBSN
Con vs LP	ENSGALG00000000542	2085.51	-0.263859	0.00479121	0.146595	ZNF593
Con vs LP	ENSGALG00000003339	358.763	0.286666	0.004807	0.146595	MTOR
Con vs LP	ENSGALG00000013002	1297.16	0.438228	0.00483842	0.146595	DAP
Con vs LP	ENSGALG00000008318	33.9158	0.756242	0.0048401	0.146595	SLK
Con vs LP	ENSGALG00000006521	684.655	0.610617	0.00484418	0.146595	TRPM5
Con vs LP	ENSGALG00000042088	76.34	0.489042	0.00486058	0.146595	ATG2B
Con vs LP	ENSGALG00000028924	16.533	-0.756855	0.00489391	0.146595	S100A16
Con vs LP	ENSGALG00000036935	450.9	-0.29718	0.0049245	0.146595	CCDC86
Con vs LP	ENSGALG00000037238	1242.85	-0.284002	0.00495755	0.146595	PCCB
Con vs LP	ENSGALG00000052650	85.5997	-0.327556	0.00499071	0.146595	RBIS
Con vs LP	ENSGALG00000003434	212.357	0.371924	0.00500723	0.146595	C17orf75
Con vs LP	ENSGALG00000002952	107.556	0.515286	0.00501469	0.146595	NRG4
Con vs LP	ENSGALG00000031917	56.08	0.608369	0.00502764	0.146595	ANKIB1
Con vs LP	ENSGALG00000031265	105.787	0.433222	0.00508022	0.146595	MTIF2
Con vs LP	ENSGALG00000034630	286.026	-0.320886	0.00508582	0.146595	PPIL1
Con vs LP	ENSGALG00000046937	38.9845	-0.587632	0.00511979	0.146595	DMBT1
Con vs LP	ENSGALG00000041795	152.015	0.646995	0.00512878	0.146595	WWP1
Con vs LP	ENSGALG00000006982	130.042	0.35265	0.0051689	0.146595	EEF2K
Con vs LP	ENSGALG00000005660	130.657	0.552359	0.00519268	0.146595	NF1
Con vs LP	ENSGALG00000006225	329.174	0.387202	0.00520175	0.146595	EFL1
Con vs LP	ENSGALG00000011620	143.343	0.392361	0.00521855	0.146595	AKT1
Con vs LP	ENSGALG00000034610	137.453	0.477134	0.00525912	0.146595	ARFGEF1
Con vs LP	ENSGALG00000005094	334.738	-0.296546	0.00527236	0.146595	GRAP
Con vs LP	ENSGALG00000027909	317.406	-0.231387	0.0053118	0.146595	GPN2
Con vs LP	ENSGALG00000043765	57.8424	0.459964	0.00534072	0.146595	UNKL
Con vs LP	ENSGALG00000009356	69.8167	0.474155	0.00539111	0.146595	SKIL
Con vs LP	ENSGALG00000030253	296.177	0.351247	0.00539237	0.146595	RBM12
Con vs LP	ENSGALG00000014103	83.598	0.700799	0.00539664	0.146595	FRYL
Con vs LP	ENSGALG00000005772	299.186	-0.362849	0.005401	0.146595	BOK
Con vs LP	ENSGALG00000011114	120.641	0.320049	0.00540748	0.146595	COG2
Con vs LP	ENSGALG00000040421	610.286	0.354925	0.00541665	0.146595	LYPLA1
Con vs LP	ENSGALG00000012211	361.063	0.447659	0.00542535	0.146595	PDLIM5
Con vs LP	ENSGALG00000047313	16.5127	-0.725508	0.00546796	0.146595	GLYATL3
Con vs LP	ENSGALG00000015490	16.7119	0.586569	0.00546938	0.146595	FBXL4
Con vs LP	ENSGALG00000034645	1946.97	-0.159095	0.00548243	0.146595	USMG5
Con vs LP	ENSGALG00000017330	11609.6	-0.308338	0.00548733	0.146595	RPS3
Con vs LP	ENSGALG00000010323	122.265	-0.307166	0.00554174	0.146595	BATF
Con vs LP	ENSGALG00000007470	232.553	-0.201968	0.00557347	0.146595	POLR1D
Con vs LP	ENSGALG00000034225	110.49	-0.249183	0.00558162	0.146595	DEAF1
Con vs LP	ENSGALG00000005241	151.247	0.518129	0.00558755	0.146595	DYNC1LI2
Con vs LP	ENSGALG00000031238	510.864	-0.210417	0.00559884	0.146595	SLIRP
Con vs LP	ENSGALG00000044436	334.875	0.41882	0.00562445	0.146595	BTN2A1
Con vs LP	ENSGALG00000043058	117.626	0.653924	0.00565584	0.146595	TBC1D22A
Con vs LP	ENSGALG00000023844	19.1703	-0.900053	0.00565674	0.146595	ENSGALG00000023844
Con vs LP	ENSGALG00000010613	240.764	0.407892	0.00568213	0.146595	ZFYVE9
Con vs LP	ENSGALG00000033953	24.2968	-0.995956	0.00568871	0.146595	SHROOM4
Con vs LP	ENSGALG00000006561	738.036	-0.18756	0.00570492	0.146595	MRPL23
Con vs LP	ENSGALG00000001634	7575.06	-0.280885	0.00571826	0.146595	RPL23
Con vs LP	ENSGALG00000029856	1400.11	-0.240423	0.00573765	0.146595	TOMM7
Con vs LP	ENSGALG00000028302	4621.95	-0.287106	0.00573938	0.146595	UQCRQ
Con vs LP	ENSGALG00000048150	11.5356	-0.940111	0.00574714	0.146595	ENSGALG00000048150
Con vs LP	ENSGALG00000000255	128.118	0.72111	0.00575938	0.146595	MAN2A1
Con vs LP	ENSGALG00000048912	3.64614	1.28429	0.0057912	0.146595	ENSGALG00000048912
Con vs LP	ENSGALG00000007037	256.188	0.504053	0.00580282	0.146595	PPP6R3
Con vs LP	ENSGALG00000049675	88.1356	0.522275	0.00584974	0.146595	ENSGALG00000049675
Con vs LP	ENSGALG00000043724	21.0225	1.0251	0.00585328	0.146595	NFX1
Con vs LP	ENSGALG00000047875	663.544	-0.261826	0.00586354	0.146595	ENSGALG00000047875
Con vs LP	ENSGALG00000040971	6.45275	-1.05088	0.00589024	0.146595	EGR2
Con vs LP	ENSGALG00000015635	48.8668	0.623297	0.00589333	0.146595	HTT
Con vs LP	ENSGALG00000013695	108.099	0.335464	0.00591136	0.146595	ZDHHC14
Con vs LP	ENSGALG00000013493	151.654	0.548883	0.005915	0.146595	SPTLC1
Con vs LP	ENSGALG00000041362	176.832	0.633635	0.00595411	0.146595	SECISBP2L
Con vs LP	ENSGALG00000017239	2562.24	-0.625312	0.00606354	0.146595	CTSC
Con vs LP	ENSGALG00000041422	503.638	0.457279	0.00607477	0.146595	EGLN1
Con vs LP	ENSGALG00000006841	672.625	-0.226619	0.00607657	0.146595	POLR2L
Con vs LP	ENSGALG00000010201	114.881	0.661808	0.00612386	0.146595	ABHD18
Con vs LP	ENSGALG00000006011	30.3795	0.70718	0.00613869	0.146595	KIAA0753
Con vs LP	ENSGALG00000012067	58.9974	0.446392	0.00615604	0.146595	LMLN
Con vs LP	ENSGALG00000004777	1187.54	-0.459577	0.00616052	0.146595	AIFM2
Con vs LP	ENSGALG00000047058	63.0963	0.747178	0.00617724	0.146595	ENSGALG00000047058
Con vs LP	ENSGALG00000037805	4366.29	-0.332112	0.00617843	0.146595	RPS19
Con vs LP	ENSGALG00000004949	42.3199	0.572717	0.00617973	0.146595	KIAA0355
Con vs LP	ENSGALG00000015157	74.3154	0.621637	0.00618597	0.146595	TRAPPC8
Con vs LP	ENSGALG00000021235	151.179	0.622868	0.00624194	0.146595	NPY6R
Con vs LP	ENSGALG00000005034	3111.05	0.26738	0.00625553	0.146595	ACAD9
Con vs LP	ENSGALG00000023542	48.731	-1.02712	0.00630087	0.146595	ALPL
Con vs LP	ENSGALG00000033532	1990.61	-0.278366	0.0063068	0.146595	RAD23A
Con vs LP	ENSGALG00000002141	377.237	0.411275	0.00633683	0.146595	UGGT1
Con vs LP	ENSGALG00000032783	2849.58	-0.228315	0.00635496	0.146595	SUMO3
Con vs LP	ENSGALG00000039498	75.6217	0.475452	0.00635608	0.146595	PPP3CA
Con vs LP	ENSGALG00000000474	3855.92	-0.292563	0.00636965	0.146595	RPL36
Con vs LP	ENSGALG00000014867	106.975	0.463112	0.00639095	0.146595	PAIP1
Con vs LP	ENSGALG00000002639	34.1185	0.610052	0.0063921	0.146595	TRPC1
Con vs LP	ENSGALG00000011564	605.174	0.210395	0.00641206	0.146595	RUFY3
Con vs LP	ENSGALG00000046740	544.633	-0.248936	0.00642104	0.146595	PBDC1
Con vs LP	ENSGALG00000010629	144.84	0.518626	0.00646398	0.146595	TUT4
Con vs LP	ENSGALG00000015082	12412.3	-0.273384	0.00649854	0.146595	RPS6
Con vs LP	ENSGALG00000040098	9532.86	-0.2885	0.00653477	0.146595	EEF1D
Con vs LP	ENSGALG00000033855	115.573	0.355668	0.00654018	0.146595	GOLT1B
Con vs LP	ENSGALG00000033630	335.534	0.481547	0.00655037	0.146595	LRP12
Con vs LP	ENSGALG00000035482	106.35	0.506321	0.00663812	0.146595	SEC24B
Con vs LP	ENSGALG00000007653	221.689	0.26089	0.00664375	0.146595	RAE1
Con vs LP	ENSGALG00000012350	558.107	0.280805	0.00667001	0.146595	TDRD7
Con vs LP	ENSGALG00000004833	361.444	-0.290111	0.0067474	0.146595	P3H1
Con vs LP	ENSGALG00000043016	64.4046	-0.527886	0.00676101	0.146595	CD6
Con vs LP	ENSGALG00000033694	1825.15	-0.424345	0.00676583	0.146595	IFI30
Con vs LP	ENSGALG00000053043	1005	-0.25027	0.00677805	0.146595	CARHSP1
Con vs LP	ENSGALG00000008806	9755.77	-0.301846	0.00685412	0.146595	RPL12
Con vs LP	ENSGALG00000041433	157.965	0.339283	0.00685706	0.146595	MSL3
Con vs LP	ENSGALG00000028204	2610.43	-0.461045	0.00687592	0.146595	GPX1
Con vs LP	ENSGALG00000041644	21.8533	0.742513	0.00689535	0.146595	ATP11A
Con vs LP	ENSGALG00000005340	233.002	0.38417	0.00693055	0.146595	SLC35A3
Con vs LP	ENSGALG00000004831	14620.1	-0.318753	0.00696634	0.146595	RPS4X
Con vs LP	ENSGALG00000012030	29.0058	0.662678	0.00697798	0.146595	QSER1
Con vs LP	ENSGALG00000012072	701.153	0.612174	0.00700106	0.146595	PARP14
Con vs LP	ENSGALG00000002841	653.246	0.186518	0.00701198	0.146595	RFNG
Con vs LP	ENSGALG00000009207	43.8095	0.706136	0.00707103	0.146595	TRIM2
Con vs LP	ENSGALG00000006705	5.3678	1.40509	0.00707494	0.146595	MYOF
Con vs LP	ENSGALG00000006068	171.939	0.434282	0.00708101	0.146595	TNRC6A
Con vs LP	ENSGALG00000014773	99.7077	0.514025	0.00709796	0.146595	ERBIN
Con vs LP	ENSGALG00000011278	269.712	0.440215	0.00710473	0.146595	KAT2B
Con vs LP	ENSGALG00000009813	625.583	0.331727	0.00711011	0.146595	SCOC
Con vs LP	ENSGALG00000008081	118.793	0.637145	0.00714936	0.146595	PIK3CG
Con vs LP	ENSGALG00000036295	98.9963	0.308078	0.00715313	0.146595	DFFB
Con vs LP	ENSGALG00000037955	279.893	0.221141	0.00719155	0.146595	INTS8
Con vs LP	ENSGALG00000008903	391.267	0.370851	0.00724442	0.146595	ITPRID2
Con vs LP	ENSGALG00000009608	49.8229	0.568291	0.00729004	0.146595	UBR3
Con vs LP	ENSGALG00000014222	377.332	0.507393	0.00729836	0.146595	NUP50
Con vs LP	ENSGALG00000014682	351.065	0.438556	0.00730456	0.146595	CAST
Con vs LP	ENSGALG00000009549	693.702	0.369934	0.00731897	0.146595	KPNA4
Con vs LP	ENSGALG00000029476	388.006	0.512488	0.00732014	0.146595	XPO1
Con vs LP	ENSGALG00000008836	1071.23	0.35039	0.00736306	0.146595	ATP6AP1
Con vs LP	ENSGALG00000039156	165.814	-0.393111	0.00737645	0.146595	ENSGALG00000039156
Con vs LP	ENSGALG00000007900	294.745	-0.300391	0.00740479	0.146595	COMMD3
Con vs LP	ENSGALG00000039022	5.55175	-0.935157	0.0074086	0.146595	PDE1B
Con vs LP	ENSGALG00000010535	126.857	0.399257	0.00742607	0.146595	SGMS2
Con vs LP	ENSGALG00000009913	130.219	0.495263	0.00743056	0.146595	SMARCA5
Con vs LP	ENSGALG00000011557	20.0193	0.746811	0.00743882	0.146595	UHRF1BP1L
Con vs LP	ENSGALG00000010625	3.06176	-1.61893	0.00744543	0.146595	SRD5A2
Con vs LP	ENSGALG00000038885	67.043	-0.328245	0.00745045	0.146595	FEZ1
Con vs LP	ENSGALG00000042116	266.851	0.521736	0.00747096	0.146595	FUT9
Con vs LP	ENSGALG00000008795	59.8102	0.685649	0.00747395	0.146595	GPAM
Con vs LP	ENSGALG00000016775	4570.77	-0.298753	0.00747597	0.146595	RPL31
Con vs LP	ENSGALG00000005349	23.035	-0.800925	0.00751844	0.146595	MSLN
Con vs LP	ENSGALG00000011320	188.544	0.620192	0.00751969	0.146595	TMCC3
Con vs LP	ENSGALG00000014975	87.656	-1.23421	0.00752856	0.146595	DRD5
Con vs LP	ENSGALG00000047622	31.4194	-0.488122	0.00753276	0.146595	ENSGALG00000047622
Con vs LP	ENSGALG00000039170	12.7757	-1.10085	0.00756341	0.146595	LHFPL5
Con vs LP	ENSGALG00000008199	161.349	0.363584	0.00764058	0.146595	CTDSPL2
Con vs LP	ENSGALG00000042309	789.001	-0.32237	0.00765493	0.146595	CHURC1
Con vs LP	ENSGALG00000042422	18.3573	-0.858462	0.00767641	0.146595	GLI1
Con vs LP	ENSGALG00000015546	110.252	0.495495	0.00770074	0.146595	TBC1D14
Con vs LP	ENSGALG00000041778	103.307	-0.292042	0.00771183	0.146595	ENSGALG00000041778
Con vs LP	ENSGALG00000013771	59.4956	0.822754	0.00772827	0.146595	KIAA1211
Con vs LP	ENSGALG00000003396	81.7448	0.595177	0.00775609	0.146595	NFATC3
Con vs LP	ENSGALG00000006743	360.88	0.279413	0.00776435	0.146595	YWHAH
Con vs LP	ENSGALG00000041898	13.3506	-0.919732	0.00781694	0.146595	FAM43A
Con vs LP	ENSGALG00000046794	564.438	0.348986	0.00784169	0.146595	MOG
Con vs LP	ENSGALG00000001577	74.6361	0.40716	0.00784269	0.146595	FOXK2
Con vs LP	ENSGALG00000002198	191.945	-0.380981	0.00784518	0.146595	FHOD1
Con vs LP	ENSGALG00000011450	70.9805	-0.521981	0.00785714	0.146595	LTC4S
Con vs LP	ENSGALG00000006655	922.572	0.247602	0.00787773	0.146595	MAP3K13
Con vs LP	ENSGALG00000051567	370.031	-0.282988	0.00792245	0.146595	MRPL41
Con vs LP	ENSGALG00000019322	6.54033	-1.44005	0.00795926	0.146595	TNFRSF13C
Con vs LP	ENSGALG00000009885	97.6167	0.611761	0.00796075	0.146595	HELB
Con vs LP	ENSGALG00000012172	15538.5	-0.284575	0.00796783	0.146595	RPL3
Con vs LP	ENSGALG00000020557	29.102	0.838514	0.00797912	0.146595	KDM4C
Con vs LP	ENSGALG00000014432	9893.77	-0.274874	0.00801422	0.146595	RPS20
Con vs LP	ENSGALG00000006427	65.1915	0.608877	0.0080314	0.146595	CARS
Con vs LP	ENSGALG00000033470	106.406	0.477082	0.00804353	0.146595	ADGRA3
Con vs LP	ENSGALG00000007151	96.3987	0.48656	0.00806888	0.146595	BRWD3
Con vs LP	ENSGALG00000007331	105.525	0.548794	0.00807991	0.146595	SVIL
Con vs LP	ENSGALG00000014138	18.5379	0.573411	0.00809355	0.146595	NFXL1
Con vs LP	ENSGALG00000015538	64.332	0.624294	0.00809917	0.146595	KIAA0232
Con vs LP	ENSGALG00000030407	48.7518	-0.667259	0.00809939	0.146595	IL6R
Con vs LP	ENSGALG00000012778	129.825	0.347119	0.0081037	0.146595	SLC35B3
Con vs LP	ENSGALG00000009410	192.851	0.435409	0.00810785	0.146595	PEX1
Con vs LP	ENSGALG00000008491	423.667	0.430787	0.00811135	0.146595	XIAP
Con vs LP	ENSGALG00000027777	511.586	-0.318759	0.00813914	0.146595	CNN2
Con vs LP	ENSGALG00000002591	1477.61	-0.224878	0.00814371	0.146595	POLR2E
Con vs LP	ENSGALG00000046150	210.2	0.304149	0.00823584	0.146595	DIP2A
Con vs LP	ENSGALG00000044064	38.6269	0.734169	0.00824836	0.146595	FCHO2
Con vs LP	ENSGALG00000052269	6.76901	-1.13524	0.00826142	0.146595	ENSGALG00000052269
Con vs LP	ENSGALG00000009569	35.8127	0.546996	0.00826493	0.146595	TLK1
Con vs LP	ENSGALG00000031016	61.0816	0.34526	0.0082946	0.146595	GTF3C4
Con vs LP	ENSGALG00000011621	231.96	0.49653	0.00829779	0.146595	IGF2R
Con vs LP	ENSGALG00000031796	129.398	0.439863	0.00835302	0.146595	SP3
Con vs LP	ENSGALG00000016947	547.374	0.356222	0.00836068	0.146595	ELF1
Con vs LP	ENSGALG00000006417	1942.75	0.355127	0.0083642	0.146595	SEC24A
Con vs LP	ENSGALG00000045511	374.826	0.541387	0.00836794	0.146595	PARP9
Con vs LP	ENSGALG00000006392	82.6003	0.357521	0.00837496	0.146595	RNF168
Con vs LP	ENSGALG00000012809	1543.33	0.290383	0.0083813	0.146595	ECI2
Con vs LP	ENSGALG00000007158	175.914	-0.503952	0.00841884	0.146595	SOCS1
Con vs LP	ENSGALG00000005232	348.609	0.238707	0.00845874	0.146595	USP54
Con vs LP	ENSGALG00000038069	88.343	-0.41029	0.00848249	0.146595	CCR8
Con vs LP	ENSGALG00000029897	5686.09	-0.266971	0.0084915	0.146595	RPL30
Con vs LP	ENSGALG00000035817	321.666	-0.335795	0.00851633	0.146595	CIAO1
Con vs LP	ENSGALG00000002487	78.0182	0.546614	0.00852636	0.146595	SFSWAP
Con vs LP	ENSGALG00000004212	621.553	0.542012	0.00852955	0.146595	ADAM10
Con vs LP	ENSGALG00000028254	75.0849	0.58947	0.00862375	0.146595	WASHC4
Con vs LP	ENSGALG00000039549	288.974	0.555964	0.00862871	0.146595	SEL1L3
Con vs LP	ENSGALG00000040808	15.1604	0.60583	0.00863211	0.146595	NAA16
Con vs LP	ENSGALG00000002929	313.173	0.429015	0.00864466	0.146595	TRIP12
Con vs LP	ENSGALG00000027035	10819.1	-0.257734	0.00864666	0.146595	RPL21
Con vs LP	ENSGALG00000006505	770.754	0.280408	0.0086532	0.146595	ZFAND6
Con vs LP	ENSGALG00000047398	780.697	0.488397	0.00866528	0.146595	ENSGALG00000047398
Con vs LP	ENSGALG00000053766	193.643	-0.302284	0.00866842	0.146595	BOLA3
Con vs LP	ENSGALG00000014670	90.4057	0.393831	0.00868492	0.146595	TTC37
Con vs LP	ENSGALG00000017249	281.61	0.362398	0.00868985	0.146595	PCF11
Con vs LP	ENSGALG00000006121	151.874	0.595559	0.00870101	0.146595	PIK3C2A
Con vs LP	ENSGALG00000035506	11596.1	-0.275186	0.00872949	0.146595	FAU
Con vs LP	ENSGALG00000035906	229.657	0.408303	0.00874519	0.146595	YTHDC1
Con vs LP	ENSGALG00000037904	310.331	-0.307238	0.00875532	0.146595	EIF4EBP2
Con vs LP	ENSGALG00000007920	892.941	-0.465479	0.00879554	0.146595	PRR5L
Con vs LP	ENSGALG00000035841	451.239	0.299845	0.00880439	0.146595	PRRC2C
Con vs LP	ENSGALG00000001816	447.932	0.193431	0.00880739	0.146595	MAGI3
Con vs LP	ENSGALG00000042321	1006.97	0.406675	0.00882948	0.146595	LYN
Con vs LP	ENSGALG00000040212	28.3459	0.767196	0.00890508	0.146595	FYCO1
Con vs LP	ENSGALG00000015028	4.90693	-1.55848	0.00892095	0.146595	RLN3
Con vs LP	ENSGALG00000040902	681.075	0.25507	0.00892306	0.146595	SACM1L
Con vs LP	ENSGALG00000053517	79.4966	-0.54704	0.00892829	0.146595	CDC26
Con vs LP	ENSGALG00000031720	10.7092	0.902332	0.00894676	0.146595	LGI1
Con vs LP	ENSGALG00000016227	41.64	0.585467	0.00896783	0.146595	GPR34
Con vs LP	ENSGALG00000015195	5655.28	-0.281758	0.00900684	0.146595	RPS15
Con vs LP	ENSGALG00000021601	102.139	0.338128	0.00902536	0.146595	EPS15L1
Con vs LP	ENSGALG00000008507	38.1703	0.928822	0.00902886	0.146595	THOC2
Con vs LP	ENSGALG00000006113	165.294	0.387724	0.00904138	0.146595	ZNF326
Con vs LP	ENSGALG00000034253	53.8054	0.656683	0.0090539	0.146595	ZNF644
Con vs LP	ENSGALG00000007675	30.3311	-0.982722	0.00907556	0.146595	CXCR5
Con vs LP	ENSGALG00000052280	281.889	0.538573	0.00909196	0.146595	HEATR5A
Con vs LP	ENSGALG00000042552	94.585	0.55331	0.00910309	0.146595	TJP1
Con vs LP	ENSGALG00000003496	54.762	0.640363	0.00912229	0.146595	TEX2
Con vs LP	ENSGALG00000029276	201.789	-0.400964	0.00914401	0.146595	PPP1R9B
Con vs LP	ENSGALG00000010678	567.71	0.288793	0.00920173	0.146595	DESI2
Con vs LP	ENSGALG00000016282	41.6623	0.581651	0.00920935	0.146595	ZNF451
Con vs LP	ENSGALG00000044071	186.468	-0.293993	0.00925682	0.146595	ABI3
Con vs LP	ENSGALG00000000241	333.079	0.490356	0.009331	0.146595	STARD4
Con vs LP	ENSGALG00000031282	421.762	0.354337	0.0093468	0.146595	UBR5
Con vs LP	ENSGALG00000003765	492.392	0.372784	0.00937042	0.146595	A1CF
Con vs LP	ENSGALG00000027140	206.022	0.316167	0.00940591	0.146595	MARVELD2
Con vs LP	ENSGALG00000023120	489.777	-0.269164	0.00942913	0.146595	SULT1B1
Con vs LP	ENSGALG00000051401	94.4695	-0.408615	0.00945599	0.146595	RASIP1
Con vs LP	ENSGALG00000015372	2958.33	-0.212382	0.00954795	0.146595	ATP5ME
Con vs LP	ENSGALG00000017833	7.98211	-0.771517	0.00956797	0.146595	SNORA65
Con vs LP	ENSGALG00000007569	77.7677	0.456645	0.0096378	0.146595	KBTBD8
Con vs LP	ENSGALG00000030097	195.13	-0.385188	0.00965137	0.146595	RCC1
Con vs LP	ENSGALG00000052971	162.405	-0.337789	0.00966245	0.146595	OSGEP
Con vs LP	ENSGALG00000005079	423.989	0.269864	0.00967763	0.146595	VCL
Con vs LP	ENSGALG00000003293	588.601	0.201046	0.00972766	0.146595	MBTPS1
Con vs LP	ENSGALG00000043243	51.1716	0.390629	0.00973087	0.146595	CDK13
Con vs LP	ENSGALG00000005750	188.174	0.289409	0.00976138	0.146595	SWAP70
Con vs LP	ENSGALG00000042122	708.699	0.317461	0.00977101	0.146595	LARP4
Con vs LP	ENSGALG00000002421	812.23	-0.352282	0.00978609	0.146595	SELENOU
Con vs LP	ENSGALG00000003458	334.471	0.400279	0.0097992	0.146595	CCZ1
Con vs LP	ENSGALG00000041052	166.217	0.249299	0.00980481	0.146595	ZNF532
Con vs LP	ENSGALG00000029027	39.6185	-0.523174	0.009808	0.146595	SEPTIN12
Con vs LP	ENSGALG00000026490	6966.76	-0.265427	0.00981878	0.146595	RPS16
Con vs LP	ENSGALG00000017299	8941.68	-0.293259	0.0098218	0.146595	RPS11
Con vs LP	ENSGALG00000013031	277.523	-0.299855	0.00983418	0.146595	ADA2
Con vs LP	ENSGALG00000049653	237.381	0.457129	0.00984746	0.146595	KMT2C
Con vs LP	ENSGALG00000004204	393.191	0.295077	0.00985486	0.146595	MINDY2
Con vs LP	ENSGALG00000004542	26.1825	0.725213	0.00986326	0.146595	ZMYND8
Con vs LP	ENSGALG00000008326	178.121	0.367824	0.00988668	0.146595	ENSGALG00000008326
Con vs LP	ENSGALG00000005530	205.564	0.254549	0.00988983	0.146595	VEZF1
Con vs LP	ENSGALG00000007215	158.345	0.580501	0.0099228	0.146595	KIF5B
Con vs LP	ENSGALG00000049395	5.4711	-0.926525	0.00992293	0.146595	ENSGALG00000049395
Con vs LP	ENSGALG00000048926	386.01	-0.398608	0.00992361	0.146595	WAS
Con vs LP	ENSGALG00000012799	170.273	0.309121	0.00994301	0.146595	RREB1
Con vs LP	ENSGALG00000009581	125.029	0.506778	0.00996652	0.146595	MPP5
Con vs LP	ENSGALG00000036004	774.957	-0.24015	0.00996836	0.146595	MRPL34
Con vs LP	ENSGALG00000042941	1117.45	-0.26025	0.00999846	0.146595	MRPL9
LCaP vs LCa	-
LCaP vs LP	-
Lca vs LP	-

## Sheet: LB
Sheet 3. Differentially expressed genes between dietary groups of the LB strain. Fold changes are log2 transformed.
Dietary contrast	Ensembl_ID	Base mean across LB	Fold change (log2)	p-value	adjusted p-value	Gene symbol
Con vs LCaP	ENSGALG00000041663	111.386	1.00049	3.55686e-07	0.00451756	KLB
Con vs LCa	-
Con vs LP	ENSGALG00000008444	46.8365	-0.956838	5.26023e-06	0.0440225	TUBA4A
Con vs LP	ENSGALG00000039536	245.929	-1.01333	6.93595e-06	0.0440225	PPDPFL
Con vs LP	ENSGALG00000054252	147.878	-0.773024	2.03895e-05	0.0862747	TM4SF1
Con vs LP	ENSGALG00000007538	379.79	3.35072	2.82681e-05	0.0897088	ENSGALG00000007538
Con vs LP	ENSGALG00000006707	2337.57	1.93827	4.11576e-05	0.104491	NOX1
LCaP vs LCa	-
LCaP vs LP	ENSGALG00000041663	111.386	-1.16142	2.83391e-09	3.42936e-05	KLB
LCaP vs LP	ENSGALG00000017011	101.147	0.721659	9.7203e-07	0.00396181	TRIM13
LCaP vs LP	ENSGALG00000005957	346.795	3.83707	9.82171e-07	0.00396181	Slc6a14
LCaP vs LP	ENSGALG00000007515	11.3486	3.81632	1.65739e-06	0.00501409	SFRP5
LCaP vs LP	ENSGALG00000007538	379.79	3.90232	2.51993e-06	0.00529818	ENSGALG00000007538
LCaP vs LP	ENSGALG00000011902	83.8916	2.96181	2.90497e-06	0.00529818	TAGLN
LCaP vs LP	ENSGALG00000002675	17.8556	2.60448	3.36718e-06	0.00529818	SCUBE3
LCaP vs LP	ENSGALG00000006343	204.384	2.49834	3.50259e-06	0.00529818	ACTA2
LCaP vs LP	ENSGALG00000010027	48.9551	0.736425	4.86197e-06	0.00616654	CFL2
LCaP vs LP	ENSGALG00000016943	738.205	2.70214	5.09581e-06	0.00616654	OLFM4
LCaP vs LP	ENSGALG00000038556	30.6969	1.8433	7.27935e-06	0.00792078	CDC42EP1
LCaP vs LP	ENSGALG00000047960	10.1095	2.48926	7.85455e-06	0.00792078	ENSGALG00000047960
LCaP vs LP	ENSGALG00000007530	801.854	3.33759	9.94128e-06	0.00861799	ENSGALG00000054964
LCaP vs LP	ENSGALG00000000505	28.5609	1.00893	9.97026e-06	0.00861799	KCNH6
LCaP vs LP	ENSGALG00000002564	36.3175	2.03024	1.19051e-05	0.00960439	RGS4
LCaP vs LP	ENSGALG00000010747	23.2132	2.92752	1.41779e-05	0.0103232	FBLN5
LCaP vs LP	ENSGALG00000025899	640.523	3.56667	1.52565e-05	0.0103232	ENSGALG00000025899
LCaP vs LP	ENSGALG00000028140	14.1274	2.3091	1.53553e-05	0.0103232	CNTFR
LCaP vs LP	ENSGALG00000047979	7.89469	2.15875	1.93177e-05	0.0123035	EBF4
LCaP vs LP	ENSGALG00000006707	2337.57	2.06952	2.38763e-05	0.0137331	NOX1
LCaP vs LP	ENSGALG00000043662	9.43012	1.57448	2.44562e-05	0.0137331	NDRG4
LCaP vs LP	ENSGALG00000048488	9.21673	2.23218	2.55044e-05	0.0137331	ENSGALG00000048488
LCaP vs LP	ENSGALG00000054964	1381.03	3.12409	2.61017e-05	0.0137331	ENSGALG00000054964
LCaP vs LP	ENSGALG00000011865	95.1421	1.37494	3.13246e-05	0.0157943	SMTN
LCaP vs LP	ENSGALG00000046947	9.88521	2.38914	3.37561e-05	0.0161535	ENSGALG00000046947
LCaP vs LP	ENSGALG00000007526	21518.9	3.13893	3.48015e-05	0.0161535	ENSGALG00000007526
LCaP vs LP	ENSGALG00000041013	36.1166	1.88856	3.72374e-05	0.0161535	TNS1
LCaP vs LP	ENSGALG00000039452	8.31388	1.82726	3.73763e-05	0.0161535	GJA5
LCaP vs LP	ENSGALG00000002708	31.1169	-1.6074	4.25021e-05	0.0177354	LINGO1
LCaP vs LP	ENSGALG00000014069	2.91624	2.66237	4.55903e-05	0.0178154	TP53I11
LCaP vs LP	ENSGALG00000011306	173.412	2.19028	4.56383e-05	0.0178154	DES
LCaP vs LP	ENSGALG00000047320	8.22821	2.42798	4.87832e-05	0.018448	MFAP5
LCaP vs LP	ENSGALG00000026572	561.639	2.49561	5.24979e-05	0.0191938	RGS5
LCaP vs LP	ENSGALG00000008144	918.048	-0.37374	5.39277e-05	0.0191938	COPG2
LCaP vs LP	ENSGALG00000032220	5.23349	2.83069	5.75079e-05	0.0194831	ELN
LCaP vs LP	ENSGALG00000009732	5.17913	2.42317	5.79605e-05	0.0194831	PCDH18
LCaP vs LP	ENSGALG00000041750	9.32194	2.10588	6.3166e-05	0.0200273	ADAMTS9
LCaP vs LP	ENSGALG00000038405	21.2479	1.20801	6.35334e-05	0.0200273	CASR
LCaP vs LP	ENSGALG00000003923	152.035	2.34469	6.45444e-05	0.0200273	COL6A3
LCaP vs LP	ENSGALG00000050477	25.4165	1.82262	6.75655e-05	0.0204405	IGLV3-32
LCaP vs LP	ENSGALG00000041266	28.4188	2.36029	7.1501e-05	0.0211036	CNN1
LCaP vs LP	ENSGALG00000035584	808.924	2.38	7.43004e-05	0.0211059	COL3A1
LCaP vs LP	ENSGALG00000011266	80.2895	0.616596	7.4997e-05	0.0211059	PPM1K
LCaP vs LP	ENSGALG00000029072	5.79789	2.93964	7.918e-05	0.0217766	NTN3
LCaP vs LP	ENSGALG00000003578	527.153	2.29294	8.42173e-05	0.0226473	FN1
LCaP vs LP	ENSGALG00000030969	116.5	2.40705	9.57459e-05	0.0243236	CLEC3B
LCaP vs LP	ENSGALG00000007441	34.7752	-0.706293	9.63347e-05	0.0243236	MAP6
LCaP vs LP	ENSGALG00000036142	20.7998	2.02523	9.6481e-05	0.0243236	LOXL3
LCaP vs LP	ENSGALG00000012219	18.3261	2.0271	0.00010077	0.0248865	UNC5C
LCaP vs LP	ENSGALG00000002546	45.1557	2.29415	0.000104725	0.025346	COL5A1
LCaP vs LP	ENSGALG00000028567	122.765	1.97082	0.000107488	0.0255046	MYL9
LCaP vs LP	ENSGALG00000040832	2637.81	2.15294	0.000111013	0.0258344	CFD
LCaP vs LP	ENSGALG00000000461	105.588	2.20543	0.000114233	0.0258952	MRC2
LCaP vs LP	ENSGALG00000006344	2140.92	-0.955672	0.000119433	0.0258952	GSTO2
LCaP vs LP	ENSGALG00000039216	574.058	2.20867	0.00012014	0.0258952	COL6A2
LCaP vs LP	ENSGALG00000030096	23.6068	2.67424	0.00012038	0.0258952	ENSGALG00000030096
LCaP vs LP	ENSGALG00000039990	33.5603	2.55638	0.000123948	0.0258952	TNC
LCaP vs LP	ENSGALG00000008141	17.9627	2.487	0.000125962	0.0258952	ENSGALG00000008141
LCaP vs LP	ENSGALG00000028721	10.5638	2.35766	0.000126253	0.0258952	LMOD1
LCaP vs LP	ENSGALG00000037402	12.7786	2.15478	0.000128633	0.0259214	CCN2
LCaP vs LP	ENSGALG00000001472	21.7266	1.64193	0.000130665	0.0259214	JAM3
LCaP vs LP	ENSGALG00000002771	19745.5	-0.569481	0.000136752	0.0263762	CRIP1
LCaP vs LP	ENSGALG00000044688	2.61905	3.23944	0.000137317	0.0263762	ENSGALG00000044688
LCaP vs LP	ENSGALG00000006942	287.841	0.709044	0.000141882	0.0268272	PIK3IP1
LCaP vs LP	ENSGALG00000004878	130.255	-1.10735	0.000145579	0.0269765	ENSGALG00000004878
LCaP vs LP	ENSGALG00000016605	4.04591	2.1445	0.000147131	0.0269765	EFR3B
LCaP vs LP	ENSGALG00000004959	39.9398	0.943484	0.000149588	0.0270177	IRS1
LCaP vs LP	ENSGALG00000048179	43.9022	2.34194	0.000154847	0.0275564	COL4A6
LCaP vs LP	ENSGALG00000034478	6.35613	2.55767	0.000162882	0.0281639	CCL23
LCaP vs LP	ENSGALG00000000997	14.8682	2.09013	0.000163676	0.0281639	GJC1
LCaP vs LP	ENSGALG00000007508	9.11589	1.57363	0.000166813	0.0281639	HPSE2
LCaP vs LP	ENSGALG00000054252	147.878	-0.704185	0.000167969	0.0281639	TM4SF1
LCaP vs LP	ENSGALG00000017244	1262.33	0.647224	0.000170617	0.0281639	PRSS23
LCaP vs LP	ENSGALG00000007905	86.2776	1.9657	0.000172225	0.0281639	LAMB1
LCaP vs LP	ENSGALG00000036133	78.6721	-1.17176	0.000177488	0.0281936	KLF15
LCaP vs LP	ENSGALG00000006507	50.4623	2.04075	0.000177992	0.0281936	CLMP
LCaP vs LP	ENSGALG00000034986	10.2955	2.22276	0.000179397	0.0281936	HEYL
LCaP vs LP	ENSGALG00000016797	34.1041	2.55867	0.000183651	0.0284922	FHL2
LCaP vs LP	ENSGALG00000034907	3.63806	3.15685	0.000196514	0.029477	HOXB5
LCaP vs LP	ENSGALG00000019552	10.8364	-2.23337	0.000198338	0.029477	SERPINB10
LCaP vs LP	ENSGALG00000034196	37.0392	2.40486	0.000200634	0.029477	WNT2B
LCaP vs LP	ENSGALG00000008014	13.3528	1.95832	0.000201667	0.029477	CEBPB
LCaP vs LP	ENSGALG00000044485	6.08268	2.1868	0.000206226	0.029477	F2RL3
LCaP vs LP	ENSGALG00000054932	13.0498	1.45554	0.000207496	0.029477	ENSGALG00000054932
LCaP vs LP	ENSGALG00000034111	10.615	2.17102	0.000210007	0.029477	FOXF1
LCaP vs LP	ENSGALG00000002666	866.95	-0.447015	0.000210224	0.029477	RAB11FIP3
LCaP vs LP	ENSGALG00000035717	181.37	1.97006	0.000211921	0.029477	HSPG2
LCaP vs LP	ENSGALG00000000621	52.9498	1.38739	0.000214391	0.0294816	KANK3
LCaP vs LP	ENSGALG00000016843	140.003	2.15813	0.000221672	0.0299031	COL4A2
LCaP vs LP	ENSGALG00000038311	41.7412	2.16161	0.000223183	0.0299031	COL18A1
LCaP vs LP	ENSGALG00000012787	25.6226	1.87714	0.000225334	0.0299031	BMP6
LCaP vs LP	ENSGALG00000006547	27.4426	1.81134	0.000232379	0.0299031	PROCR
LCaP vs LP	ENSGALG00000033144	24.1246	2.34927	0.000238904	0.0299031	COLEC10
LCaP vs LP	ENSGALG00000037787	39.8166	0.673757	0.000239596	0.0299031	MEF2D
LCaP vs LP	ENSGALG00000039690	8.41893	2.2268	0.000244802	0.0299031	STMN2
LCaP vs LP	ENSGALG00000021399	8.21493	2.22082	0.000245509	0.0299031	ABCA10
LCaP vs LP	ENSGALG00000000402	23.3519	2.32652	0.00024574	0.0299031	LOXL2
LCaP vs LP	ENSGALG00000006602	77.4693	1.71762	0.000246517	0.0299031	SYT8
LCaP vs LP	ENSGALG00000026465	9.8089	2.38984	0.00024686	0.0299031	TMEM100
LCaP vs LP	ENSGALG00000010133	39.8731	1.84332	0.000247109	0.0299031	PTCH2
LCaP vs LP	ENSGALG00000030005	39.5717	0.975948	0.000250931	0.0300649	IGSF1
LCaP vs LP	ENSGALG00000001311	6.24067	2.07025	0.00025683	0.0304661	ARHGAP44
LCaP vs LP	ENSGALG00000032181	43.9106	1.07221	0.000259314	0.0304661	LRP4
LCaP vs LP	ENSGALG00000005974	237.845	2.22939	0.000263886	0.0307051	COL6A1
LCaP vs LP	ENSGALG00000019114	1549.43	-1.84446	0.000269947	0.0311112	CLDN10
LCaP vs LP	ENSGALG00000007565	16.3095	1.36451	0.000273551	0.0312291	PPP2R2B
LCaP vs LP	ENSGALG00000014873	38.13	2.152	0.000282644	0.0319656	GJA1
LCaP vs LP	ENSGALG00000036798	176.957	2.23812	0.000291663	0.0326802	COL4A1
LCaP vs LP	ENSGALG00000022720	11.2091	-1.44987	0.0003048	0.0338389	GJB2
LCaP vs LP	ENSGALG00000005968	10.729	1.48843	0.000309205	0.0340158	MMP11
LCaP vs LP	ENSGALG00000009641	432.482	2.0081	0.000312362	0.0340536	COL1A2
LCaP vs LP	ENSGALG00000039872	7.93303	2.16772	0.000324897	0.0350168	PDLIM4
LCaP vs LP	ENSGALG00000053317	125.702	-0.296549	0.000327557	0.0350168	ENSGALG00000053317
LCaP vs LP	ENSGALG00000015388	107.434	0.663059	0.000329878	0.0350168	PRDM1
LCaP vs LP	ENSGALG00000005790	15.8412	1.19098	0.000339942	0.0355812	ENSGALG00000005790
LCaP vs LP	ENSGALG00000011271	11.0416	2.24687	0.000341076	0.0355812	LUM
LCaP vs LP	ENSGALG00000019063	20.4949	1.51755	0.000350071	0.0362075	MMP10
LCaP vs LP	ENSGALG00000013072	18.1945	1.7411	0.000361837	0.0369923	AKR1C2
LCaP vs LP	ENSGALG00000030886	25.4295	1.70608	0.000363773	0.0369923	PTGDS
LCaP vs LP	ENSGALG00000016979	65.0162	0.540954	0.000368217	0.0371322	SLC25A30
LCaP vs LP	ENSGALG00000016981	12.2074	2.06917	0.000389778	0.0387655	SPERT
LCaP vs LP	ENSGALG00000008661	7.94221	2.13436	0.000390821	0.0387655	CCN1
LCaP vs LP	ENSGALG00000011446	43.4711	1.83994	0.00039518	0.0388792	TNFAIP2
LCaP vs LP	ENSGALG00000017205	7.53732	2.02049	0.000399195	0.0389575	ENDOD1
LCaP vs LP	ENSGALG00000003201	452.024	-0.356685	0.00041163	0.0393056	FBXL8
LCaP vs LP	ENSGALG00000016105	49.2591	1.40992	0.000412379	0.0393056	DYSF
LCaP vs LP	ENSGALG00000005608	106.329	1.3675	0.000415428	0.0393056	SLC9A3R2
LCaP vs LP	ENSGALG00000008747	3.08176	2.46801	0.000415754	0.0393056	ITGA8
LCaP vs LP	ENSGALG00000006755	230.148	-0.783254	0.000421785	0.0395666	USP2
LCaP vs LP	ENSGALG00000031895	16.5553	1.88247	0.000428781	0.0395669	SDK2
LCaP vs LP	ENSGALG00000042375	4.52017	1.48329	0.00043398	0.0395669	RECQL4
LCaP vs LP	ENSGALG00000035629	779.481	-0.420637	0.00043792	0.0395669	GRAMD1C
LCaP vs LP	ENSGALG00000028466	16.1064	1.88999	0.000440576	0.0395669	ENSGALG00000028466
LCaP vs LP	ENSGALG00000053511	3.80894	2.40621	0.000442906	0.0395669	APOLD1
LCaP vs LP	ENSGALG00000024449	46.6152	1.8041	0.000444984	0.0395669	RAMP2
LCaP vs LP	ENSGALG00000033365	119.341	2.16083	0.000447623	0.0395669	ALDH1A3
LCaP vs LP	ENSGALG00000041834	37.978	1.49835	0.000447945	0.0395669	AEBP1
LCaP vs LP	ENSGALG00000029047	17.8212	1.90596	0.000458886	0.0400127	TMEM204
LCaP vs LP	ENSGALG00000008007	22.9924	2.24404	0.000459606	0.0400127	ITGA11
LCaP vs LP	ENSGALG00000008473	60.7294	1.36019	0.000463799	0.0400894	PLXND1
LCaP vs LP	ENSGALG00000012834	7532.52	0.903687	0.000484435	0.0414114	AKR1D1
LCaP vs LP	ENSGALG00000001892	18.3427	2.00823	0.000488739	0.0414114	CYGB
LCaP vs LP	ENSGALG00000002452	7.32937	1.73408	0.00048936	0.0414114	AQP3
LCaP vs LP	ENSGALG00000012420	44.2959	1.22546	0.0005003	0.0414979	LGALS1
LCaP vs LP	ENSGALG00000009737	11.0907	2.1609	0.000503569	0.0414979	TAC1
LCaP vs LP	ENSGALG00000033039	102.465	1.8567	0.000505768	0.0414979	ENG
LCaP vs LP	ENSGALG00000003074	13.9114	1.13096	0.000507491	0.0414979	HOMER3
LCaP vs LP	ENSGALG00000009601	17.0367	2.38352	0.000507529	0.0414979	NELL2
LCaP vs LP	ENSGALG00000053844	24.3116	-0.920062	0.000515979	0.0419057	ENSGALG00000053844
LCaP vs LP	ENSGALG00000016886	79.759	0.745343	0.000536831	0.0423963	FARP1
LCaP vs LP	ENSGALG00000021031	31.2279	1.33259	0.000537436	0.0423963	ACKR3
LCaP vs LP	ENSGALG00000037869	12.1782	2.08459	0.000538155	0.0423963	ENSGALG00000037869
LCaP vs LP	ENSGALG00000031373	36.0109	1.9058	0.000539271	0.0423963	PADI3
LCaP vs LP	ENSGALG00000004121	15.1983	1.97339	0.000540926	0.0423963	LPAR4
LCaP vs LP	ENSGALG00000011813	10.581	1.4378	0.00054304	0.0423963	HEG1
LCaP vs LP	ENSGALG00000007886	14.61	2.13793	0.000550007	0.0426649	PAMR1
LCaP vs LP	ENSGALG00000005936	9.89395	2.46597	0.000560864	0.0430033	AGTR2
LCaP vs LP	ENSGALG00000002576	39.7518	1.02659	0.000561476	0.0430033	ASL
LCaP vs LP	ENSGALG00000004184	580.333	1.76641	0.000569552	0.0430907	SPARC
LCaP vs LP	ENSGALG00000004048	59.394	1.2103	0.000569739	0.0430907	PTPRS
LCaP vs LP	ENSGALG00000016912	23.8433	2.34577	0.000581435	0.0433839	EDNRB
LCaP vs LP	ENSGALG00000035879	8.63729	2.19636	0.000582367	0.0433839	ITGA7
LCaP vs LP	ENSGALG00000004986	6.58405	1.92475	0.000584371	0.0433839	CERCAM
LCaP vs LP	ENSGALG00000030420	33.6263	1.2993	0.000590302	0.043557	ECEL1
LCaP vs LP	ENSGALG00000001314	30.0104	1.59289	0.000601484	0.0437831	PTGS1
LCaP vs LP	ENSGALG00000042079	44.2087	2.14268	0.000602847	0.0437831	NID1
LCaP vs LP	ENSGALG00000040761	35.6897	1.45617	0.000604221	0.0437831	DRD4
LCaP vs LP	ENSGALG00000015652	120.103	0.657932	0.000609617	0.0439112	MFSD10
LCaP vs LP	ENSGALG00000004286	12.1773	1.92966	0.000615963	0.0439251	COL13A1
LCaP vs LP	ENSGALG00000007466	12.0331	2.11619	0.000617069	0.0439251	EDNRB2
LCaP vs LP	ENSGALG00000030613	20.3434	2.36892	0.000631803	0.044677	PDGFRB
LCaP vs LP	ENSGALG00000017179	29.8056	2.30707	0.000639326	0.044677	PDGFD
LCaP vs LP	ENSGALG00000001925	400.784	-0.398671	0.000642149	0.044677	GNB1L
LCaP vs LP	ENSGALG00000039376	31.8982	2.96677	0.0006424	0.044677	DPT
LCaP vs LP	ENSGALG00000005120	6.48538	2.81256	0.000651015	0.0450174	FBLN2
LCaP vs LP	ENSGALG00000040755	11.6623	2.20137	0.000662445	0.0452735	ANGPT4
LCaP vs LP	ENSGALG00000028047	17.9164	1.3081	0.000667223	0.0452735	RHOV
LCaP vs LP	ENSGALG00000041140	144.494	1.5401	0.000668436	0.0452735	HTRA1
LCaP vs LP	ENSGALG00000043198	8.7674	1.7252	0.000669683	0.0452735	AC053503.7
LCaP vs LP	ENSGALG00000030626	45.2858	0.90962	0.000683847	0.0459742	FZD6
LCaP vs LP	ENSGALG00000008359	18.7558	1.65419	0.000689419	0.0460927	CD93
LCaP vs LP	ENSGALG00000048074	24.4777	2.18326	0.000693751	0.0461275	ENSGALG00000048074
LCaP vs LP	ENSGALG00000010921	11.3375	1.157	0.000707985	0.0467439	PKD2
LCaP vs LP	ENSGALG00000010090	206.75	0.432551	0.000710747	0.0467439	FAM160A1
LCaP vs LP	ENSGALG00000002371	7.50419	2.06792	0.0007279	0.0476132	RUSC2
LCaP vs LP	ENSGALG00000041800	12.8409	2.19973	0.000740255	0.048034	GLP2R
LCaP vs LP	ENSGALG00000010211	570.558	-0.63021	0.000742271	0.048034	ALDH6A1
LCaP vs LP	ENSGALG00000014453	26.8912	1.30587	0.00076498	0.0492402	TENT5C
LCaP vs LP	ENSGALG00000016266	262.941	-0.685511	0.000799002	0.0506861	PRRG1
LCaP vs LP	ENSGALG00000016261	65.8238	1.01082	0.000800081	0.0506861	CYBB
LCaP vs LP	ENSGALG00000029429	372.55	1.49988	0.000807231	0.0506861	TGFBI
LCaP vs LP	ENSGALG00000030038	413.853	0.383619	0.000809612	0.0506861	C3
LCaP vs LP	ENSGALG00000002467	8.55646	2.02753	0.00080967	0.0506861	MTSS2
LCaP vs LP	ENSGALG00000050112	6.58802	2.32078	0.000812573	0.0506861	PAMR1
LCaP vs LP	ENSGALG00000011551	8104.62	1.5384	0.000820562	0.0509219	JCHAIN
LCaP vs LP	ENSGALG00000029621	15.1158	1.85057	0.000831201	0.0513189	SEMA3F
LCaP vs LP	ENSGALG00000011214	249.196	1.87735	0.000835952	0.0513234	SERPINH1
LCaP vs LP	ENSGALG00000005554	28.2375	2.17151	0.000839755	0.0513234	ADIPOQ
LCaP vs LP	ENSGALG00000001177	26.7326	2.00141	0.000847926	0.0515623	CD34
LCaP vs LP	ENSGALG00000011274	62.6855	2.12784	0.000870949	0.0526975	DCN
LCaP vs LP	ENSGALG00000041309	158.546	-0.573091	0.000902704	0.0543472	ALKBH3
LCaP vs LP	ENSGALG00000026600	13.6252	1.07262	0.000918719	0.0549193	C1orf198
LCaP vs LP	ENSGALG00000006352	6.29577	1.91961	0.000924869	0.0549193	CH25H
LCaP vs LP	ENSGALG00000035031	9.64798	1.60736	0.000928959	0.0549193	HEY1
LCaP vs LP	ENSGALG00000037901	84.1525	2.29207	0.000933486	0.0549193	EFEMP1
LCaP vs LP	ENSGALG00000016691	38564.5	-0.246859	0.000935957	0.0549193	SLC25A6
LCaP vs LP	ENSGALG00000055104	13.028	1.43815	0.000941974	0.0549193	ENSGALG00000055104
LCaP vs LP	ENSGALG00000012425	22.3459	2.04682	0.000951853	0.0549193	FERMT2
LCaP vs LP	ENSGALG00000006891	62.3982	2.05262	0.000959206	0.0549193	ITIH5
LCaP vs LP	ENSGALG00000007646	20.4589	2.45981	0.000962833	0.0549193	ENSGALG00000007646
LCaP vs LP	ENSGALG00000002102	15.6654	1.40205	0.000965803	0.0549193	ENSGALG00000002102
LCaP vs LP	ENSGALG00000012613	4216.18	-0.355321	0.000969808	0.0549193	FBP1
LCaP vs LP	ENSGALG00000055075	16.0327	1.45626	0.000980584	0.0549193	FMNL3
LCaP vs LP	ENSGALG00000041708	6.44801	2.35266	0.000983162	0.0549193	WNT4
LCaP vs LP	ENSGALG00000002562	50.4155	1.29516	0.000983583	0.0549193	ARAP3
LCaP vs LP	ENSGALG00000028147	86.8333	1.01712	0.000990072	0.0549193	CTSK
LCaP vs LP	ENSGALG00000003123	49.6124	1.09652	0.000991155	0.0549193	CNTNAP1
LCaP vs LP	ENSGALG00000012394	25.953	2.2845	0.000992949	0.0549193	NID2
LCaP vs LP	ENSGALG00000003580	96.7773	2.00919	0.000993897	0.0549193	MMP2
LCaP vs LP	ENSGALG00000040316	27.8941	1.63956	0.00099855	0.0549256	GPC1
LCaP vs LP	ENSGALG00000041555	128.708	1.59293	0.00102357	0.0560471	COL1A1
LCaP vs LP	ENSGALG00000003120	1699.33	0.493407	0.00102834	0.0560546	NCOR2
LCaP vs LP	ENSGALG00000001926	18.3958	1.831	0.00103712	0.0562425	HSPB1
LCaP vs LP	ENSGALG00000052868	4.09506	2.11622	0.00104108	0.0562425	PEAR1
LCaP vs LP	ENSGALG00000054619	11.1065	1.06714	0.00107366	0.0568025	GAB2
LCaP vs LP	ENSGALG00000050072	8.79526	2.02727	0.00108387	0.0568025	EMID1
LCaP vs LP	ENSGALG00000003891	8.24118	1.53587	0.00108762	0.0568025	ZNF423
LCaP vs LP	ENSGALG00000006477	644.93	0.361496	0.0010887	0.0568025	DNAJB6
LCaP vs LP	ENSGALG00000011314	6.44549	2.23297	0.00109024	0.0568025	LRRC3B
LCaP vs LP	ENSGALG00000001369	11549.5	-0.420055	0.00109407	0.0568025	HSD11B1
LCaP vs LP	ENSGALG00000010120	11.6799	1.27839	0.00110046	0.0568025	KIF2C
LCaP vs LP	ENSGALG00000017334	9.58805	1.76176	0.00110358	0.0568025	ENSGALG00000017334
LCaP vs LP	ENSGALG00000009957	61.4767	1.26396	0.00110413	0.0568025	TIE1
LCaP vs LP	ENSGALG00000001416	3.207	2.27362	0.00111099	0.0568025	ADRA1B
LCaP vs LP	ENSGALG00000006346	19.0711	2.39081	0.00111121	0.0568025	CXCL14
LCaP vs LP	ENSGALG00000043690	3.90092	2.42749	0.00111909	0.0568025	ECRG4
LCaP vs LP	ENSGALG00000006751	4.79319	2.00478	0.00112076	0.0568025	THY1
LCaP vs LP	ENSGALG00000039536	245.929	-0.75816	0.00112132	0.0568025	PPDPFL
LCaP vs LP	ENSGALG00000002427	1497.91	-0.389206	0.00112186	0.0568025	SMIM5
LCaP vs LP	ENSGALG00000003045	560.723	0.475306	0.0011277	0.0568605	E2F1
LCaP vs LP	ENSGALG00000036686	100.63	0.501312	0.00114195	0.0573402	PLTP
LCaP vs LP	ENSGALG00000015409	57.8523	1.82721	0.00114721	0.0573662	PROS1
LCaP vs LP	ENSGALG00000053371	35.5208	1.81365	0.0011578	0.0574333	NID2
LCaP vs LP	ENSGALG00000037525	17.9886	1.00506	0.00115805	0.0574333	FGFRL1
LCaP vs LP	ENSGALG00000043672	168.737	0.952694	0.00117442	0.0577971	STAB1
LCaP vs LP	ENSGALG00000000585	4.82161	2.678	0.00117825	0.0577971	MYL4
LCaP vs LP	ENSGALG00000002170	13.1543	2.02683	0.00117971	0.0577971	Nr1h5
LCaP vs LP	ENSGALG00000017272	57.2567	2.02718	0.00119469	0.0580848	VWF
LCaP vs LP	ENSGALG00000031424	17.7616	1.75507	0.00119518	0.0580848	SDC2
LCaP vs LP	ENSGALG00000049486	18.3522	1.4106	0.0012104	0.0583575	IGLV3-32
LCaP vs LP	ENSGALG00000015844	6322.56	-0.356888	0.00121044	0.0583575	SOD1
LCaP vs LP	ENSGALG00000054874	189.352	1.25267	0.00123307	0.0590151	IGLV3-32
LCaP vs LP	ENSGALG00000016820	13.6964	1.6189	0.00123494	0.0590151	GAS6
LCaP vs LP	ENSGALG00000027778	9.72089	1.42627	0.00123871	0.0590151	ENSGALG00000027778
LCaP vs LP	ENSGALG00000009512	24.5552	1.98094	0.00125599	0.0596038	TFPI2
LCaP vs LP	ENSGALG00000048283	31.9377	1.45747	0.00126427	0.0597621	IGLV3-32
LCaP vs LP	ENSGALG00000010818	30.6557	1.72286	0.00128331	0.0604263	PLPP3
LCaP vs LP	ENSGALG00000017274	4.13961	2.17301	0.00130194	0.0610658	CD9
LCaP vs LP	ENSGALG00000024379	12.3713	1.92894	0.00132716	0.0620084	ECSCR
LCaP vs LP	ENSGALG00000017012	15.6928	0.871714	0.0013334	0.0620605	KCNRG
LCaP vs LP	ENSGALG00000052476	10.9284	-1.36866	0.00133886	0.0620756	CD8A
LCaP vs LP	ENSGALG00000009837	72.842	0.572881	0.00139062	0.0642297	DTL
LCaP vs LP	ENSGALG00000015729	5.11026	2.01809	0.00140594	0.0646904	LPAR1
LCaP vs LP	ENSGALG00000014233	34.4776	1.73497	0.00141738	0.0649695	FBLN1
LCaP vs LP	ENSGALG00000008953	5.32497	1.67792	0.00142332	0.0649955	AASS
LCaP vs LP	ENSGALG00000037975	33.9592	2.11754	0.0014704	0.0668517	CA3
LCaP vs LP	ENSGALG00000042819	4843.87	1.38722	0.00147962	0.0668517	ENSGALG00000042819
LCaP vs LP	ENSGALG00000042103	22.8377	1.66675	0.00148425	0.0668517	C11orf96
LCaP vs LP	ENSGALG00000051370	5.09428	1.80963	0.00148733	0.0668517	ENSGALG00000051370
LCaP vs LP	ENSGALG00000005845	97.367	0.836633	0.00149502	0.0668517	SLC7A5
LCaP vs LP	ENSGALG00000005768	128.482	0.713479	0.00149878	0.0668517	ETV5
LCaP vs LP	ENSGALG00000005739	45.0306	0.811488	0.00150697	0.0668517	SCD
LCaP vs LP	ENSGALG00000005934	223.8	-1.23408	0.00150816	0.0668517	SLC22A13
LCaP vs LP	ENSGALG00000009628	63.96	0.812598	0.00153948	0.0674762	Kctd12b
LCaP vs LP	ENSGALG00000014695	16.2987	-1.6997	0.00154004	0.0674762	CLCN1
LCaP vs LP	ENSGALG00000043088	5.46819	1.91309	0.00154615	0.0674762	ENSGALG00000043088
LCaP vs LP	ENSGALG00000004521	686.351	1.33064	0.00154918	0.0674762	GPX3
LCaP vs LP	ENSGALG00000028924	7.85229	1.23817	0.00155013	0.0674762	S100A16
LCaP vs LP	ENSGALG00000037002	22.8156	-0.707685	0.00155957	0.0675654	RNU6-1176P
LCaP vs LP	ENSGALG00000007186	32.55	0.760819	0.00156448	0.0675654	TMEM268
LCaP vs LP	ENSGALG00000012117	27.5689	0.949099	0.00156893	0.0675654	STEAP3
LCaP vs LP	ENSGALG00000008621	32.549	1.25091	0.00159618	0.0684951	NRP2
LCaP vs LP	ENSGALG00000008815	3.88204	2.00431	0.00161706	0.0691462	LRRN4
LCaP vs LP	ENSGALG00000007311	12326.9	0.6226	0.00165956	0.0704646	CLDN2
LCaP vs LP	ENSGALG00000005503	10.7416	1.96561	0.00166393	0.0704646	WFDC1
LCaP vs LP	ENSGALG00000011708	20.7619	2.28028	0.00166536	0.0704646	MYLK
LCaP vs LP	ENSGALG00000051119	48.0355	-0.828598	0.00167735	0.0707245	PCP4L1
LCaP vs LP	ENSGALG00000048869	676.265	1.46989	0.00168532	0.0708139	PTCHD3
LCaP vs LP	ENSGALG00000010448	45.9506	2.2329	0.00170087	0.0712197	LTBP1
LCaP vs LP	ENSGALG00000028520	4407.55	0.434919	0.00171095	0.071395	CST3
LCaP vs LP	ENSGALG00000008304	87.3723	0.959551	0.00172351	0.0716717	STN1
LCaP vs LP	ENSGALG00000010068	3011.66	0.578449	0.00173962	0.072094	KCNK17
LCaP vs LP	ENSGALG00000029760	745.429	-0.638353	0.00175968	0.0723568	NRBP2
LCaP vs LP	ENSGALG00000043352	4.51045	1.57356	0.00176302	0.0723568	CERS4
LCaP vs LP	ENSGALG00000019961	2310.26	-0.277176	0.00176828	0.0723568	SLC18B1
LCaP vs LP	ENSGALG00000010435	19.7234	1.3402	0.00176988	0.0723568	RASGRP3
LCaP vs LP	ENSGALG00000045878	518.1	-0.604859	0.00177735	0.0724174	MROH8
LCaP vs LP	ENSGALG00000007582	23.1656	1.42426	0.00179873	0.0728151	DPYSL3
LCaP vs LP	ENSGALG00000049973	20.9554	2.83718	0.00181852	0.0728151	TMEM252
LCaP vs LP	ENSGALG00000040292	208.338	-0.565564	0.00182047	0.0728151	FMO4
LCaP vs LP	ENSGALG00000036498	30.5912	1.36156	0.00182489	0.0728151	EHD2
LCaP vs LP	ENSGALG00000051505	18.1451	-0.763399	0.00182974	0.0728151	ZNF503
LCaP vs LP	ENSGALG00000042411	5.07276	2.14208	0.00183109	0.0728151	GASK1B
LCaP vs LP	ENSGALG00000037332	549.701	1.37514	0.00183586	0.0728151	IGFBP7
LCaP vs LP	ENSGALG00000046550	38.2137	1.86581	0.00184604	0.0728151	EMCN
LCaP vs LP	ENSGALG00000023542	17.3396	1.56559	0.00184666	0.0728151	ALPL
LCaP vs LP	ENSGALG00000005616	4.07685	1.88924	0.00185201	0.0728151	ARSI
LCaP vs LP	ENSGALG00000052425	102.002	0.718178	0.00185583	0.0728151	BATF3
LCaP vs LP	ENSGALG00000015458	6.68945	1.44277	0.00185931	0.0728151	ILDR2
LCaP vs LP	ENSGALG00000026836	9.89664	1.79954	0.00187129	0.0730479	COL16A1
LCaP vs LP	ENSGALG00000023898	6.96499	1.37755	0.0018875	0.0734436	PLEKHG4
LCaP vs LP	ENSGALG00000009948	7.98589	2.32838	0.00189875	0.0735344	HHIP
LCaP vs LP	ENSGALG00000028519	18.4178	1.05677	0.00190199	0.0735344	CCR10
LCaP vs LP	ENSGALG00000006520	11.9101	2.82184	0.00191716	0.0737348	MYH11
LCaP vs LP	ENSGALG00000014855	3.82589	1.40882	0.00192301	0.0737348	GHR
LCaP vs LP	ENSGALG00000050278	6.12076	1.526	0.00192545	0.0737348	ENSGALG00000050278
LCaP vs LP	ENSGALG00000016055	10.1033	1.77392	0.0019343	0.0737695	KCNJ15
LCaP vs LP	ENSGALG00000012374	15.1478	1.61815	0.00194823	0.0737695	FRMD6
LCaP vs LP	ENSGALG00000038529	5.00464	1.74497	0.0019502	0.0737695	PLPPR3
LCaP vs LP	ENSGALG00000047440	12.1329	1.55345	0.00195521	0.0737695	ENSGALG00000047440
LCaP vs LP	ENSGALG00000005086	106.675	1.52522	0.00195684	0.0737695	PRSS45P
LCaP vs LP	ENSGALG00000035635	79.3054	1.05591	0.00197668	0.0741901	ACVRL1
LCaP vs LP	ENSGALG00000001021	4.20673	2.27165	0.00198134	0.0741901	MYOCD
LCaP vs LP	ENSGALG00000006409	102.664	1.93412	0.00198638	0.0741901	PODXL
LCaP vs LP	ENSGALG00000014970	222.139	1.48969	0.00199829	0.0744051	FSTL1
LCaP vs LP	ENSGALG00000015551	2.56398	2.17025	0.00200606	0.0744654	GRIN3A
LCaP vs LP	ENSGALG00000034560	15.0671	1.33048	0.00202588	0.0749709	SCARF2
LCaP vs LP	ENSGALG00000011735	6.34031	1.52979	0.00204903	0.0755966	XCR1
LCaP vs LP	ENSGALG00000030075	209.702	2.19268	0.00206643	0.0760067	FCGBP
LCaP vs LP	ENSGALG00000005649	18.4489	1.18716	0.00208131	0.0763221	ENSGALG00000005649
LCaP vs LP	ENSGALG00000034756	3.06031	2.35973	0.00212751	0.0777808	ENSGALG00000034756
LCaP vs LP	ENSGALG00000027330	8.94864	2.03408	0.00215482	0.0785297	SYNPO
LCaP vs LP	ENSGALG00000015573	25.9463	1.90406	0.00216098	0.0785297	FHL5
LCaP vs LP	ENSGALG00000017106	15.0064	1.52344	0.00220459	0.0797303	ATP8A2
LCaP vs LP	ENSGALG00000038768	10.9087	1.0968	0.00220847	0.0797303	FAM20C
LCaP vs LP	ENSGALG00000002532	10.3673	2.06389	0.00221378	0.0797303	GJA4
LCaP vs LP	ENSGALG00000034456	9.34196	1.88726	0.00222826	0.0800137	PRELP
LCaP vs LP	ENSGALG00000008365	22.2888	1.18774	0.00226178	0.0805278	CHRM4
LCaP vs LP	ENSGALG00000033919	4.4426	1.78167	0.00226245	0.0805278	ENSGALG00000033919
LCaP vs LP	ENSGALG00000042551	8.75013	1.51272	0.00226254	0.0805278	ENSGALG00000042551
LCaP vs LP	ENSGALG00000016441	4.21591	1.71393	0.00227148	0.0805934	ENSGALG00000016441
LCaP vs LP	ENSGALG00000044811	10.4003	1.19255	0.00227771	0.0805934	MSMB
LCaP vs LP	ENSGALG00000036125	17.7906	1.66408	0.00232354	0.0819756	SHE
LCaP vs LP	ENSGALG00000043499	20.238	1.32191	0.00235831	0.0828292	EGFL7
LCaP vs LP	ENSGALG00000017072	357.827	-0.673052	0.00237168	0.0828292	ENSGALG00000017072
LCaP vs LP	ENSGALG00000028174	35.4039	1.16285	0.00238196	0.0828292	CAVIN2
LCaP vs LP	ENSGALG00000051412	13.8369	0.994732	0.0023826	0.0828292	PEA15
LCaP vs LP	ENSGALG00000010953	7.39994	1.75815	0.00238563	0.0828292	KANK4
LCaP vs LP	ENSGALG00000028565	34.6635	1.57336	0.00239144	0.0828292	PCDHGB4
LCaP vs LP	ENSGALG00000033597	22.074	1.50442	0.00240454	0.0828292	ADAMTS13
LCaP vs LP	ENSGALG00000015152	22.6951	1.24371	0.00240598	0.0828292	BOC
LCaP vs LP	ENSGALG00000014176	1592.37	1.69023	0.00240934	0.0828292	PLA2G2E
LCaP vs LP	ENSGALG00000046724	37.8672	0.675928	0.00242015	0.082965	PRRG3
LCaP vs LP	ENSGALG00000039008	55.1053	1.142	0.00248078	0.0847142	ENSGALG00000039008
LCaP vs LP	ENSGALG00000000209	68.7132	0.6971	0.00248517	0.0847142	PRNP
LCaP vs LP	ENSGALG00000026182	275.259	0.408524	0.00252811	0.0857967	CTTNBP2NL
LCaP vs LP	ENSGALG00000051897	373.282	1.24046	0.00253111	0.0857967	ENSGALG00000051897
LCaP vs LP	ENSGALG00000050508	6.12518	1.86668	0.00256744	0.0865139	NOS3
LCaP vs LP	ENSGALG00000047483	16.7205	2.04941	0.00257051	0.0865139	C1QTNF6
LCaP vs LP	ENSGALG00000038502	78.7161	0.423015	0.00257372	0.0865139	CCNF
LCaP vs LP	ENSGALG00000012720	381.839	0.248428	0.00259916	0.087127	NUP153
LCaP vs LP	ENSGALG00000025774	3.08366	2.30628	0.00260864	0.0872034	HOXB2
LCaP vs LP	ENSGALG00000005253	10.8552	1.49818	0.00263135	0.0877201	C1QTNF8
LCaP vs LP	ENSGALG00000020160	2983	-0.574129	0.00264604	0.0879675	ADH6
LCaP vs LP	ENSGALG00000017304	173.027	0.622697	0.00267513	0.0883226	PGM2L1
LCaP vs LP	ENSGALG00000025862	6.88213	2.04586	0.00268314	0.0883226	TMEM26
LCaP vs LP	ENSGALG00000009626	45.6085	1.9854	0.00269227	0.0883226	THBS1
LCaP vs LP	ENSGALG00000027069	2188.18	-0.584603	0.00269381	0.0883226	TSC22D3
LCaP vs LP	ENSGALG00000014615	6.20569	2.22118	0.00269846	0.0883226	LAMA1
LCaP vs LP	ENSGALG00000043754	18249.5	-0.560247	0.00270568	0.0883226	GLUL
LCaP vs LP	ENSGALG00000051917	19.1217	2.57183	0.00271602	0.0883226	ENSGALG00000051917
LCaP vs LP	ENSGALG00000002544	9.16746	1.60742	0.00271922	0.0883226	PCDH12
LCaP vs LP	ENSGALG00000052799	32.219	-0.888125	0.00272241	0.0883226	ENSGALG00000052799
LCaP vs LP	ENSGALG00000013993	656.584	0.614543	0.00275457	0.089127	VNN3
LCaP vs LP	ENSGALG00000010229	1561.84	-0.52089	0.00277636	0.0895019	ABCD4
LCaP vs LP	ENSGALG00000020679	286.581	-1.23213	0.00278466	0.0895019	PLEKHS1
LCaP vs LP	ENSGALG00000039326	30.2078	0.530582	0.00279358	0.0895019	HSBP1L1
LCaP vs LP	ENSGALG00000053860	1611.75	1.50166	0.00279999	0.0895019	ENSGALG00000053860
LCaP vs LP	ENSGALG00000007701	1715.09	0.730113	0.00280314	0.0895019	B3GNT7
LCaP vs LP	ENSGALG00000048876	17153.7	-0.519097	0.0028322	0.0900343	LEAP2
LCaP vs LP	ENSGALG00000030673	3.48081	2.05215	0.00283712	0.0900343	Lbhd2
LCaP vs LP	ENSGALG00000029446	5.89368	1.5958	0.00284213	0.0900343	ENSGALG00000029446
LCaP vs LP	ENSGALG00000047864	30.0465	0.871897	0.00289016	0.0913167	ENSGALG00000047864
LCaP vs LP	ENSGALG00000036638	2.81459	2.43451	0.0029153	0.0915493	TACR1
LCaP vs LP	ENSGALG00000032028	5.40862	1.29697	0.00291785	0.0915493	SERTM1
LCaP vs LP	ENSGALG00000014963	7.89638	1.477	0.00292523	0.0915493	DSE
LCaP vs LP	ENSGALG00000006608	222.926	0.575177	0.00292778	0.0915493	ENSGALG00000006608
LCaP vs LP	ENSGALG00000001758	78.3552	0.381828	0.00296391	0.091836	QSOX2
LCaP vs LP	ENSGALG00000008681	8.26637	0.932508	0.00297023	0.091836	NSMF
LCaP vs LP	ENSGALG00000030932	19.327	1.50017	0.00297261	0.091836	NKX2-3
LCaP vs LP	ENSGALG00000008444	46.8365	-0.633886	0.00297775	0.091836	TUBA4A
LCaP vs LP	ENSGALG00000045366	676.006	-0.382612	0.00298039	0.091836	ENSGALG00000045366
LCaP vs LP	ENSGALG00000033953	8.19796	1.31687	0.00298764	0.091836	SHROOM4
LCaP vs LP	ENSGALG00000021525	38.7016	1.78895	0.00299236	0.091836	ISLR
LCaP vs LP	ENSGALG00000005676	28.7508	0.98269	0.00300472	0.091836	TTC28
LCaP vs LP	ENSGALG00000055061	3.81909	2.08032	0.00300754	0.091836	ENSGALG00000055061
LCaP vs LP	ENSGALG00000046461	6.64398	1.56884	0.00301284	0.091836	LRRC15
LCaP vs LP	ENSGALG00000049006	15.7117	-0.877595	0.00302581	0.0919035	ENSGALG00000049006
LCaP vs LP	ENSGALG00000012412	16.3874	0.780698	0.00303024	0.0919035	MTHFD1L
LCaP vs LP	ENSGALG00000004687	9.65796	0.92923	0.00306609	0.0927582	CENPP
LCaP vs LP	ENSGALG00000003744	3.46519	1.69073	0.00308009	0.0927632	ADAM19
LCaP vs LP	ENSGALG00000029024	33.1131	1.6501	0.00308159	0.0927632	TCF21
LCaP vs LP	ENSGALG00000017326	13.1922	2.1346	0.00309195	0.0928442	ARHGEF17
LCaP vs LP	ENSGALG00000012121	13.795	0.917401	0.00310818	0.0931006	RCN1
LCaP vs LP	ENSGALG00000026373	26.6635	1.71633	0.00312079	0.0932041	KCNJ8
LCaP vs LP	ENSGALG00000052009	79.8449	-0.650983	0.00312704	0.0932041	ENSGALG00000052009
LCaP vs LP	ENSGALG00000033471	8.51282	1.92253	0.00315558	0.093542	CALD1
LCaP vs LP	ENSGALG00000030603	2.82195	2.18308	0.00316339	0.093542	ANTXR1
LCaP vs LP	ENSGALG00000050814	446.637	1.28735	0.00317122	0.093542	PTCHD3
LCaP vs LP	ENSGALG00000039461	1984.33	0.295089	0.0031848	0.093542	TNFRSF1A
LCaP vs LP	ENSGALG00000012784	792.708	0.623185	0.00318811	0.093542	TXNDC5
LCaP vs LP	ENSGALG00000004569	7.29339	1.50385	0.00319915	0.093542	UNC5B
LCaP vs LP	ENSGALG00000033730	225.501	-0.301812	0.00321166	0.093542	ACCSL
LCaP vs LP	ENSGALG00000012015	7.63529	1.11504	0.00321286	0.093542	NDST4
LCaP vs LP	ENSGALG00000046160	12.7973	1.05706	0.00321289	0.093542	PPBP
LCaP vs LP	ENSGALG00000011406	7.40566	1.71747	0.00321568	0.093542	NTN4
LCaP vs LP	ENSGALG00000008734	64.1022	0.395457	0.00327544	0.0948271	PCSK2
LCaP vs LP	ENSGALG00000037064	8.96186	1.98867	0.00327553	0.0948271	ENSGALG00000037064
LCaP vs LP	ENSGALG00000008614	525.806	0.221965	0.00329812	0.0952533	TTL
LCaP vs LP	ENSGALG00000006190	37.4999	1.64078	0.00331327	0.0952573	FHL1
LCaP vs LP	ENSGALG00000010468	5.00701	1.15477	0.00331802	0.0952573	ENSGALG00000010468
LCaP vs LP	ENSGALG00000016690	5412.73	-0.746191	0.00332187	0.0952573	CYP2AC1
LCaP vs LP	ENSGALG00000009748	227.342	0.615279	0.00334408	0.0956673	ASNS
LCaP vs LP	ENSGALG00000004695	6.74857	1.10583	0.00336121	0.0959307	ECM2
LCaP vs LP	ENSGALG00000022926	11.8945	1.31655	0.00337162	0.0960013	GPR162
LCaP vs LP	ENSGALG00000047383	3.8188	1.73583	0.00342934	0.0974156	CCN5
LCaP vs LP	ENSGALG00000045636	7.46577	1.11791	0.00344294	0.0975729	ENSGALG00000045636
LCaP vs LP	ENSGALG00000008439	168.594	-1.41862	0.00345407	0.0976597	CD36
LCaP vs LP	ENSGALG00000007419	127.702	0.648801	0.00347051	0.0977023	MASP1
LCaP vs LP	ENSGALG00000005346	30.7117	0.845655	0.00347519	0.0977023	PPIC
LCaP vs LP	ENSGALG00000003137	19.9031	-1.40939	0.0034798	0.0977023	RFLNA
LCaP vs LP	ENSGALG00000003261	76.9992	1.35971	0.00350149	0.0980837	CAVIN1
LCaP vs LP	ENSGALG00000041502	7101.2	1.15365	0.00354652	0.0989515	ANGPT1L
LCaP vs LP	ENSGALG00000038364	17.5841	2.22345	0.00354883	0.0989515	CCN3
LCaP vs LP	ENSGALG00000014995	12.7875	2.40176	0.00356652	0.0990618	PGM5
LCaP vs LP	ENSGALG00000031920	6.60056	1.9214	0.00356915	0.0990618	FOXF2
LCaP vs LP	ENSGALG00000006809	57.1098	1.08258	0.00366513	0.101237	POU2AF1
LCaP vs LP	ENSGALG00000010218	26.1578	-0.725047	0.00366645	0.101237	ENSGALG00000010218
LCaP vs LP	ENSGALG00000000745	2603.17	0.500221	0.00367262	0.101237	SLC26A9
LCaP vs LP	ENSGALG00000002116	55.5029	-0.525349	0.00368303	0.101293	TEN1
LCaP vs LP	ENSGALG00000016245	151.881	0.328626	0.00371016	0.101808	BCOR
LCaP vs LP	ENSGALG00000036189	7.13966	2.01841	0.00372168	0.101893	ANGPT2
LCaP vs LP	ENSGALG00000009078	13.3092	1.483	0.00374081	0.102185	GALNT14
LCaP vs LP	ENSGALG00000051271	458.721	-0.489766	0.0038317	0.103883	ENSGALG00000051271
LCaP vs LP	ENSGALG00000040655	9.01387	1.50498	0.00383674	0.103883	FAM20A
LCaP vs LP	ENSGALG00000000584	8.87287	1.20633	0.00383724	0.103883	Ptprv
LCaP vs LP	ENSGALG00000012542	7.8953	2.02214	0.00383729	0.103883	RASD2
LCaP vs LP	ENSGALG00000009594	438.411	0.920619	0.00385285	0.104053	RARRES1
LCaP vs LP	ENSGALG00000008263	3.36073	2.39021	0.00386078	0.104053	CNTN4
LCaP vs LP	ENSGALG00000001252	5792.21	-0.312756	0.00391454	0.105268	CREB3L3
LCaP vs LP	ENSGALG00000000511	1098.46	0.35695	0.00394078	0.105738	KCTD20
LCaP vs LP	ENSGALG00000011145	7.44494	1.80839	0.00396322	0.106105	TRIL
LCaP vs LP	ENSGALG00000009107	15.5034	1.91276	0.00397201	0.106106	NRXN1
LCaP vs LP	ENSGALG00000047395	2429.26	1.17264	0.00401979	0.10692	IGLV3-32
LCaP vs LP	ENSGALG00000028940	1005.88	-0.207556	0.00402015	0.10692	NUDT14
LCaP vs LP	ENSGALG00000040342	6.87414	1.65631	0.00406509	0.107878	ADAMTS1
LCaP vs LP	ENSGALG00000002461	7.02578	1.57421	0.00419022	0.110955	MMP17
LCaP vs LP	ENSGALG00000047227	795.596	1.29971	0.00427238	0.112884	ENSGALG00000047227
LCaP vs LP	ENSGALG00000034297	8.46904	1.53992	0.00435483	0.114648	TBX2
LCaP vs LP	ENSGALG00000036925	13.563	2.1195	0.00435811	0.114648	CADM3
LCaP vs LP	ENSGALG00000044675	128.085	-1.20621	0.00437561	0.114859	MATN2
LCaP vs LP	ENSGALG00000002831	41.9139	0.666622	0.00438853	0.114949	SH3PXD2B
LCaP vs LP	ENSGALG00000023904	11.316	1.54622	0.00446477	0.116693	FIBIN
LCaP vs LP	ENSGALG00000032143	8.03604	1.84539	0.00448786	0.116812	CRISPLD2
LCaP vs LP	ENSGALG00000010427	69045.9	-0.4135	0.00449027	0.116812	TM4SF4
LCaP vs LP	ENSGALG00000047506	69.5965	1.21934	0.00449827	0.116812	IGLV3-32
LCaP vs LP	ENSGALG00000006992	23.2424	0.973623	0.00454133	0.117628	MMP9
LCaP vs LP	ENSGALG00000015344	96.0779	0.378944	0.00455874	0.117628	NXPE3
LCaP vs LP	ENSGALG00000026154	85.3024	0.455426	0.00455885	0.117628	ENSGALG00000026154
LCaP vs LP	ENSGALG00000001840	13.6822	1.07351	0.00460092	0.118007	TEK
LCaP vs LP	ENSGALG00000007507	10.471	-1.1008	0.00460777	0.118007	MASTL
LCaP vs LP	ENSGALG00000001363	107.694	0.367298	0.00461109	0.118007	MYBBP1A
LCaP vs LP	ENSGALG00000001633	3.94621	1.74088	0.00462092	0.118007	DUSP26
LCaP vs LP	ENSGALG00000015396	22.9027	1.38114	0.0046223	0.118007	CD200
LCaP vs LP	ENSGALG00000002118	37.5347	1.01868	0.00463551	0.118095	KCNMB1
LCaP vs LP	ENSGALG00000039206	75.2755	0.768059	0.00465373	0.118245	ARID5A
LCaP vs LP	ENSGALG00000016673	22.8313	1.11061	0.00466095	0.118245	TRAM2
LCaP vs LP	ENSGALG00000013726	100.168	0.611552	0.00469295	0.118738	PAICS
LCaP vs LP	ENSGALG00000015389	520.412	-0.427983	0.00469999	0.118738	TMPRSS7
LCaP vs LP	ENSGALG00000007217	3.69062	1.75885	0.00472299	0.11907	BEST1
LCaP vs LP	ENSGALG00000048578	6.27089	-1.41865	0.00475119	0.119532	ENSGALG00000048578
LCaP vs LP	ENSGALG00000048797	5.17459	1.19337	0.00477868	0.119974	ENSGALG00000048797
LCaP vs LP	ENSGALG00000009100	2.45717	2.11642	0.00485663	0.121679	FSHR
LCaP vs LP	ENSGALG00000016215	5.29107	1.69763	0.00489077	0.12227	DIPK2B
LCaP vs LP	ENSGALG00000008270	4.75354	1.60006	0.00490045	0.12227	CALHM2
LCaP vs LP	ENSGALG00000006758	15.0959	2.03701	0.00495191	0.1233	C1QTNF5
LCaP vs LP	ENSGALG00000010738	17.943	1.37552	0.00496948	0.123484	TC2N
LCaP vs LP	ENSGALG00000007409	5.32152	1.20677	0.00499255	0.1238	SCN4B
LCaP vs LP	ENSGALG00000011740	293.215	1.56672	0.00500698	0.1238	MGP
LCaP vs LP	ENSGALG00000004960	13.7252	2.20326	0.00501289	0.1238	FBN1
LCaP vs LP	ENSGALG00000030902	15.6736	1.54652	0.00503275	0.123872	ENSGALG00000030902
LCaP vs LP	ENSGALG00000053595	13.4531	0.657289	0.00503628	0.123872	CXXC4
LCaP vs LP	ENSGALG00000051509	4.45276	1.65418	0.00507357	0.124314	ENSGALG00000051509
LCaP vs LP	ENSGALG00000000284	14.1287	1.47723	0.00507973	0.124314	HOXB4
LCaP vs LP	ENSGALG00000011823	10.7391	1.89852	0.00509335	0.124314	FAT4
LCaP vs LP	ENSGALG00000017068	15.0916	0.928044	0.00509534	0.124314	KL
LCaP vs LP	ENSGALG00000003085	188.321	0.615745	0.00512987	0.124904	CDK1
LCaP vs LP	ENSGALG00000011149	287.46	0.442443	0.00517183	0.125673	PLA2R1
LCaP vs LP	ENSGALG00000045238	1046.94	1.16483	0.00527093	0.127791	ENSGALG00000045238
LCaP vs LP	ENSGALG00000032161	2.98134	2.05725	0.00528012	0.127791	SCUBE2
LCaP vs LP	ENSGALG00000043555	12.5052	1.59216	0.00529962	0.128007	NPNT
LCaP vs LP	ENSGALG00000049186	35.2878	1.28384	0.00534631	0.128563	IGLV3-32
LCaP vs LP	ENSGALG00000013112	10.2783	1.5836	0.00535602	0.128563	RERGL
LCaP vs LP	ENSGALG00000013728	37.3301	0.618158	0.00536129	0.128563	PPAT
LCaP vs LP	ENSGALG00000030587	65.9926	0.65026	0.00536557	0.128563	ENSGALG00000030587
LCaP vs LP	ENSGALG00000037257	4.02773	1.43141	0.00537576	0.128563	HLX
LCaP vs LP	ENSGALG00000005696	9764.41	-0.406428	0.00542011	0.129145	ABHD6
LCaP vs LP	ENSGALG00000003503	185.351	0.32705	0.00542144	0.129145	MYBL2
LCaP vs LP	ENSGALG00000010346	108.8	0.850048	0.00543298	0.129166	TGFB3
LCaP vs LP	ENSGALG00000004741	203.788	-0.606832	0.00545719	0.129271	EPHB2
LCaP vs LP	ENSGALG00000050058	9.95385	1.50922	0.00545877	0.129271	REEP1
LCaP vs LP	ENSGALG00000041346	14.0144	1.63072	0.00548236	0.129576	CXCL12
LCaP vs LP	ENSGALG00000011455	1684.32	-0.453078	0.00549744	0.129679	RNASE1
LCaP vs LP	ENSGALG00000048623	4.944	1.32878	0.0055296	0.130184	ENSGALG00000048623
LCaP vs LP	ENSGALG00000035237	155.397	0.264545	0.00555013	0.130414	ENSGALG00000035237
LCaP vs LP	ENSGALG00000023472	13.1206	1.29314	0.00557829	0.130761	SULT1A1
LCaP vs LP	ENSGALG00000027070	104.576	0.876299	0.00558719	0.130761	TIMP2
LCaP vs LP	ENSGALG00000035184	3.84561	2.05194	0.00559733	0.130761	SDC3
LCaP vs LP	ENSGALG00000053477	6.53128	1.369	0.00566033	0.131976	ENSGALG00000053477
LCaP vs LP	ENSGALG00000045212	6.76266	0.987114	0.00568119	0.131976	PLCD3
LCaP vs LP	ENSGALG00000042462	245.55	-0.325079	0.00569739	0.131976	ENSGALG00000042462
LCaP vs LP	ENSGALG00000012429	30.8651	1.27954	0.00569845	0.131976	BMP4
LCaP vs LP	ENSGALG00000001943	728.837	0.409	0.00570907	0.131976	RHBDF2
LCaP vs LP	ENSGALG00000010013	4.22297	1.89823	0.00571477	0.131976	EDNRA
LCaP vs LP	ENSGALG00000005435	14.1535	-0.731315	0.00573544	0.132201	ENSGALG00000005435
LCaP vs LP	ENSGALG00000008172	1183.52	0.169591	0.00581922	0.133624	ERLEC1
LCaP vs LP	ENSGALG00000012345	30.2332	0.743907	0.00581926	0.133624	UST
LCaP vs LP	ENSGALG00000012915	119.565	0.467975	0.00584838	0.134038	MCM4
LCaP vs LP	ENSGALG00000001343	143.074	-1.14114	0.0058958	0.13487	LAMB3
LCaP vs LP	ENSGALG00000030034	3123.25	-0.595663	0.00592092	0.135189	G6PC
LCaP vs LP	ENSGALG00000023395	13.5254	-1.24031	0.00594037	0.135378	PLIN1
LCaP vs LP	ENSGALG00000031117	5.89125	1.33601	0.00596194	0.135378	STK17A
LCaP vs LP	ENSGALG00000051209	14.5136	-0.764654	0.00596586	0.135378	PZP
LCaP vs LP	ENSGALG00000047866	3.48791	2.01814	0.00597397	0.135378	ENSGALG00000047866
LCaP vs LP	ENSGALG00000039209	6.4287	1.39517	0.00605168	0.136674	WIF1
LCaP vs LP	ENSGALG00000037506	26.7335	0.998239	0.00606367	0.136674	SIPA1L2
LCaP vs LP	ENSGALG00000017246	7.39812	1.32389	0.00606501	0.136674	ME3
LCaP vs LP	ENSGALG00000028301	12.3621	1.36904	0.00615441	0.13843	Trim80
LCaP vs LP	ENSGALG00000001383	320.012	-0.377658	0.00619475	0.139023	HTR4
LCaP vs LP	ENSGALG00000015226	16.8098	0.595566	0.00620372	0.139023	SPIDR
LCaP vs LP	ENSGALG00000043938	72.3551	0.505394	0.006269	0.139886	LIG1
LCaP vs LP	ENSGALG00000012370	688.449	0.339164	0.00628188	0.139886	GINM1
LCaP vs LP	ENSGALG00000037777	4.2898	1.83526	0.00628939	0.139886	MSC
LCaP vs LP	ENSGALG00000039239	9.50219	1.58195	0.00629486	0.139886	SERPIND1
LCaP vs LP	ENSGALG00000004357	228.569	1.0042	0.00630002	0.139886	ANXA6
LCaP vs LP	ENSGALG00000013968	52.5213	0.720259	0.0063781	0.14136	SGCB
LCaP vs LP	ENSGALG00000046879	37.876	0.677167	0.00643011	0.142252	ENSGALG00000046879
LCaP vs LP	ENSGALG00000027232	2.81985	1.93162	0.00645358	0.142511	C1QTNF2
LCaP vs LP	ENSGALG00000010195	8.12026	1.03452	0.00649556	0.143177	ENSGALG00000010195
LCaP vs LP	ENSGALG00000040297	161.347	1.02362	0.00653459	0.143775	NBL1
LCaP vs LP	ENSGALG00000014094	234.304	0.982906	0.00671998	0.147586	STK38L
LCaP vs LP	ENSGALG00000000318	260.558	0.671056	0.00676368	0.148276	CSRP1
LCaP vs LP	ENSGALG00000032349	10.0106	1.71335	0.00679972	0.148393	CDH5
LCaP vs LP	ENSGALG00000016636	5.65747	1.71926	0.00681857	0.148393	ARSH
LCaP vs LP	ENSGALG00000015077	7.44315	1.61257	0.00683157	0.148393	ARHGAP31
LCaP vs LP	ENSGALG00000013632	485.337	-0.384492	0.00683362	0.148393	ACOT13
LCaP vs LP	ENSGALG00000005855	6.48801	1.3445	0.00683812	0.148393	CA5B
LCaP vs LP	ENSGALG00000049450	35011	1.05033	0.00684258	0.148393	IGLL1
LCaP vs LP	ENSGALG00000036539	536.543	0.404021	0.00687291	0.148662	EFNB1
LCaP vs LP	ENSGALG00000003726	5.51389	1.06354	0.00688158	0.148662	EGFLAM
LCaP vs LP	ENSGALG00000041216	145.204	0.235806	0.0069016	0.148662	RPUSD2
LCaP vs LP	ENSGALG00000039628	17.2246	1.33451	0.00690412	0.148662	AFAP1L1
LCaP vs LP	ENSGALG00000002021	1453.91	0.543991	0.00698391	0.149378	ZC3H12A
LCaP vs LP	ENSGALG00000053000	8.0125	1.42604	0.00698665	0.149378	C20orf194
LCaP vs LP	ENSGALG00000033854	22.1796	0.818052	0.00699254	0.149378	CSF1
LCaP vs LP	ENSGALG00000029528	64.9565	1.03545	0.00699511	0.149378	KIRREL1
LCaP vs LP	ENSGALG00000031112	58.6582	1.2545	0.00699908	0.149378	COL5A2
LCaP vs LP	ENSGALG00000004222	144.724	0.374843	0.00702612	0.149691	HK1
LCa vs LP	ENSGALG00000042492	38.2981	-0.884823	1.42983e-07	0.00181503	PITX2
LCa vs LP	ENSGALG00000006707	2337.57	2.31381	9.79775e-07	0.00621863	NOX1
LCa vs LP	ENSGALG00000005957	346.795	3.50525	3.60453e-06	0.015252	Slc6a14
LCa vs LP	ENSGALG00000054964	1381.03	3.07498	1.7917e-05	0.0568597	ENSGALG00000054964
LCa vs LP	ENSGALG00000009179	8735.32	0.531716	2.70631e-05	0.0649848	TNFSF10
LCa vs LP	ENSGALG00000052425	102.002	0.918465	3.66656e-05	0.0649848	BATF3
LCa vs LP	ENSGALG00000007526	21518.9	3.01505	3.77584e-05	0.0649848	ENSGALG00000007526
LCa vs LP	ENSGALG00000007530	801.854	2.99019	4.09547e-05	0.0649848	ENSGALG00000054964
LCa vs LP	ENSGALG00000007538	379.79	3.17603	7.2524e-05	0.102291	ENSGALG00000007538
LCa vs LP	ENSGALG00000028047	17.9164	1.45019	9.43731e-05	0.114504	RHOV
LCa vs LP	ENSGALG00000010090	206.75	0.4807	9.9224e-05	0.114504	FAM160A1
LCa vs LP	ENSGALG00000007701	1715.09	0.908743	0.000115756	0.122451	B3GNT7
LCa vs LP	ENSGALG00000025899	640.523	3.02938	0.000141117	0.137795	ENSGALG00000025899
