# Supplementary material for: Transcriptional responses in jejunum of two layer chicken strains following variations in dietary calcium and phosphorus levels
Source: BMC Genomics. 2021 Jun 29;22:485. doi: 10.1186/s12864-021-07814-9 (PMC8243909; doi:10.1186/s12864-021-07814-9)
Supplement: Supplementary file 2 — Sequencing statistics, including read count and number of mapped reads for the jejunum samples used for mRNA sequencing. [file 12864_2021_7814_MOESM2_ESM.xlsx]

## Sheet: Sequencing
Sequencing statistics, including read count and number of mapped reads for the jejunum samples used for mRNA sequencing.
Sample	Strain	Group	Number of paired-end reads	Number of mapped reads
1	LB	Con	23419064	2.23441e+07
2	LB	Con	19870928	1.8782e+07
3	LB	Con	20062151	1.90169e+07
4	LB	Con	22984495	2.1895e+07
5	LB	Con	20903506	1.98332e+07
6	LB	Con	19863768	1.89103e+07
7	LB	Con	20876230	1.96591e+07
8	LB	Con	16414829	1.55596e+07
9	LB	Con	21128624	1.99856e+07
10	LB	Con	13364148	1.25676e+07
11	LB	LCaP	23629157	2.21004e+07
12	LB	LCaP	22029191	2.10004e+07
13	LB	LCaP	18828226	1.77607e+07
14	LB	LCaP	17663736	1.67187e+07
15	LB	LCaP	21759448	2.06062e+07
16	LB	LCaP	23625804	2.22886e+07
17	LB	LCaP	23476344	2.22227e+07
18	LB	LCaP	41043	33762
19	LB	LCaP	21249745	2.01724e+07
20	LB	LCaP	24070729	2.29129e+07
21	LB	LCa	17858933	1.69106e+07
22	LB	LCa	23455586	2.22875e+07
23	LB	LCa	18088799	1.72712e+07
24	LB	LCa	19654124	1.87284e+07
25	LB	LCa	18263650	1.72135e+07
26	LB	LCa	19076319	1.80328e+07
27	LB	LCa	19825418	1.87885e+07
28	LB	LCa	24347017	2.31151e+07
29	LB	LCa	24148431	2.30183e+07
30	LB	LCa	18744398	1.78634e+07
31	LB	LP	16914120	1.60295e+07
32	LB	LP	42848850	4.09035e+07
33	LB	LP	22797549	2.17853e+07
34	LB	LP	30323910	2.89078e+07
35	LB	LP	23155681	2.20627e+07
36	LB	LP	22864867	2.17605e+07
37	LB	LP	20834605	1.97262e+07
38	LB	LP	21044733	2.00619e+07
39	LB	LP	23571589	2.23058e+07
40	LB	LP	20943909	1.99323e+07
41	LSL	Con	17183135	1.62415e+07
42	LSL	Con	25725151	2.43643e+07
43	LSL	Con	23571110	2.23006e+07
44	LSL	Con	21005310	1.99088e+07
45	LSL	Con	23713267	2.2262e+07
46	LSL	Con	23155591	2.20279e+07
47	LSL	Con	22982247	2.16815e+07
48	LSL	Con	19203824	1.81419e+07
49	LSL	Con	20612415	1.94293e+07
50	LSL	Con	24442402	2.27779e+07
51	LSL	LCaP	20280046	1.92072e+07
52	LSL	LCaP	18641948	1.76968e+07
53	LSL	LCaP	18415691	1.74489e+07
54	LSL	LCaP	20776297	1.95567e+07
55	LSL	LCaP	20036789	1.88867e+07
56	LSL	LCaP	21652083	2.03335e+07
57	LSL	LCaP	17474779	1.63214e+07
58	LSL	LCaP	17762864	1.6793e+07
59	LSL	LCaP	27291798	2.59136e+07
60	LSL	LCaP	25112452	2.39171e+07
61	LSL	LCa	22107020	2.09972e+07
62	LSL	LCa	20437074	1.91925e+07
63	LSL	LCa	20729286	1.93073e+07
64	LSL	LCa	22587164	2.13742e+07
65	LSL	LCa	22433708	2.11774e+07
66	LSL	LCa	18418423	1.74294e+07
67	LSL	LCa	17873903	1.69838e+07
68	LSL	LCa	23582284	2.23725e+07
69	LSL	LCa	22223029	2.11052e+07
70	LSL	LCa	19699183	1.8598e+07
71	LSL	LP	26138573	2.45493e+07
72	LSL	LP	19478619	1.82924e+07
73	LSL	LP	22485950	2.09232e+07
74	LSL	LP	18601582	1.74855e+07
75	LSL	LP	19106669	1.80596e+07
76	LSL	LP	19010233	1.79457e+07
77	LSL	LP	23325922	2.20057e+07
78	LSL	LP	21995201	2.04797e+07
79	LSL	LP	19346840	1.79713e+07
80	LSL	LP	21506969	2.01456e+07
